# Supplementary material for: A reevaluation of the basal turtle Indochelys spatulata from the Early–Middle Jurassic (Toarcian–Aalenian) of India, with descriptions of new material
Source: PeerJ. 2020 Feb 11;8:e8542. doi: 10.7717/peerj.8542 (PMC7020818; doi:10.7717/peerj.8542)
Supplement: Supplemental Information 1 [file peerj-08-8542-s001.nex]

#NEXUS
[written Thu Sep 26 17:18:12 CEST 2019 by Mesquite  version 3.51 (build 898) at wifi-unifr-134-125.unifr.ch/134.21.134.125]

BEGIN TAXA;
	TITLE Untitled_Taxa;
	DIMENSIONS NTAX=99;
	TAXLABELS
		Sphenodon_punctatus Owenetta_kitchingorum Anthodon_serrarius Odontochelys_semitestacea Proganochelys_quenstedti Proterochersis_robusta Palaeochersis_talampayensis Australochelys_africanus Kayentachelys_aprix Condorchelys_antiqua Heckerochelys_romani Eileanchelys_waldmani Indochelys_spatulata Siamochelys_peninsularis Niolamia_argentina Gaffneylania_auricularis Warkalania_carinaminor Meiolania_platyceps Ninjemys_oweni Chubutemys_copelloi Mongolochelys_efremovi Peligrochelys_walshae Otwayemys_cunicularius Kallokibotion_bajazidi Platychelys_oberndorferi Notoemys_laticentralis Notoemys_oxfordiensis Notoemys_zapatocaensis Prochelidella_cerrobarcinae Elseya_dentata Myuchelys_latisternum Chelodina_colliei Chelodina_longicollis Yaminuechelys_maior Phrynops_geoffroanus Chelus_fimbriatus Araripemys_barretoi Erymnochelys_madagascariensis Pelomedusa_subrufa Podocnemis_expansa Dorsetochelys_delairi Pleurosternon_bullockii Glyptops_plicatulus Dinochelys_whitei Neurankylus_eximius Trinitichelys_hiatti Plesiobaena_antiqua Boremys_pulchra Baena_arenosa Chisternon_undatum Portlandemys_macdowelli Plesiochelys_etalloni Solnhofia_parsonsi Thalassemys_moseri Santanachelys_gaffneyi Xinjiangchelys_junggarensis Hangaiemys_hoburensis Judithemys_sukhanovi Dracochelys_bicuspis Sinemys_lens Ordosemys_leios Toxochelys_latiremys Caretta_caretta Chelonia_mydas Mesodermochelys_undulatus Dermochelys_coriacea Macroclemys_schmidti Macroclemys_temminckii Protochelydra_zangerli Chelydra_serpentina Platysternon_megacephalum Mongolemys_elegans Gopherus_polyphemus Eurotestudo_hermanni Chelonoidis_gringorum Chelonoidis_chilensis Stylemys_nebraskensis Chrysemys_picta Trachemys_scripta Emys_orbicularis Geoclemys_hamiltonii Echmatemys_wyomingensis Emarginachelys_cretacea Baptemys_wyomingensis Dermatemys_mawii Xenochelys_formosa Staurotypus_triporcatus Sternotherus_odoratus Kinosternon_flavescens Basilemys_variolosa Yehguia_tatsuensis Adocus_beatus Hoplochelys_crassa Apalone_spinifera Plastomenus_aff._thomassii Pelodiscus_sinensis Lissemys_punctata Anosteira_ornata Carettochelys_insculpta 
	;

END;


BEGIN CHARACTERS;
	TITLE  matriz_ppal;
	DIMENSIONS  NCHAR=245;
	FORMAT DATATYPE = STANDARD GAP = - MISSING = ? SYMBOLS = "  0 1 2 3 4 5 6 7 8 9";
	CHARSTATELABELS 
		1 Nasal_A /  present absent,
		2 Nasal_B /  nasals_contact_another_medially_along_their_entire_length medial_contact_of_nasals_partially_or_fully_hindered_by_long_anterior_fl,
		3 Nasal_C /  dorsal_exposure_of_nasal_large greately_reduced_relative_to_that_of_all_other_elements,
		4 Prefrontal_A /  medial_contact_on_dorsal_skull_roof_absent medial_contact_on_dorsal_skull_roof_present,
		5 Prefrontal_B /  'prefrontal-vomer contact present' 'prefrontal-vomer contact absent',
		6 Prefrontal_C /  'prefrontal-palatine contact present' 'prefrontal-palatine contact absent',
		7 Prefrontal_D /  prefrontal_exposure_large reduced absent_or_near_absent,
		8 Prefrontal_E /  prefrontal_heavily_sculptured_present absent,
		9 Lacrimal_A /  present absent,
		10 Frontal_A /  frontal_contribution_to_orbit_absent present,
		11 'Frontal B*' /  not_fused fused,
		12 Parietal_A /  'parietal-squamosal contact present' absent,
		13 Parietal_B /  'parietal contact with pt, epipt, and/or palatine absent' present,
		14 Parietal_C /  lenght_of_anterior_extension_of_the_lateral_braincase_wall_inter elongated 'short, enclosing the foramen nervi trigemini',
		15 Parietal_D /  overhanging_process_of_the_skull_roof_absent present,
		16 Parietal_E /  processus_inferior_parietalis_forming_posterior_margin_for_nerv_trigemini_absent ..._present,
		17 'Parietal F*' /  not_contribute_to_the_processus_trochlearis_oticum contributes_to_the_processus_trochlearis_oticum,
		18 'Parietal G*' /  'forming part of the foramen stapedio-temporalis' not_forming,
		19 'Parietal H*' /  'absent or weak, foramen stapedio-temporale concealed in dorsal view' 'moderate, f.s.t. but not entire processes trochlearis exposed in dorsal view' 'strong, entire processus trochlearis exposed in dorsal view',
		20 Jugal_A /  'jugal-squamosal contact present' absent,
		21 Jugal_B /  jugal_participation_to_upper_temporal_rim_absent present,
		22 Quadratojugal_A /  present 'absent, due to the presence of a deep lower temporal emargination',
		23 Quadratojugal_B /  'quadratojugal-maxilla contact absent' present,
		24 Quadratojugal_C /  'quadratojugal-squamosal contact below cavum tympani absent' present,
		25 Squamosal_A /  'squamosal-postorbital contact present' absent,
		26 Squamosal_B /  'squamosal-supraoccipital contact absent' present,
		27 'Squamosal C*' /  posterolateral_protuberances_developing_horns_absent small_protuberances big_protuberances_developed_as_horns,
		28 'Squamosal D*' /  long_posterior_process_protruding_beyond_condylus_occipitalis_absent present,
		29 'Squamosal E* ' /  'Qu-Sq contact tightly sutured' wide_open,
		30 Postorbital_A /  'postorbital-palatine contact absent' 'present, foramen palatinum posterius situated posterior to the orbit',
		31 Supratemporal_A /  present absent,
		32 Premaxilla_A /  external_nares_divided united,
		33 Premaxilla_B /  fusion_of_premaxilla_absent present,
		34 Premaxilla_C /  foramen_praepalatinum_present 'absent, premaxillae well-ossified' 'absent, foramen intermaxillaris present',
		35 Premaxilla_D /  exclusion_of_premaxilla_from_the_apertura_narium_externa_absent present,
		36 Premaxilla_E /  'distinct, medial premaxillary hook along the labial margin absent' present,
		37 'Maxilla A*' /  do_not_contact_each_other_in_ventral_view contacts_each_other_in_ventral_view,
		38 'Maxilla B*' /  Upper_triturating_surface_not_involving_palatine_or_its_contribution_is_minor involving_palatine,
		39 'Maxilla C* ' /  'Secondary palate formed by premaxilla, maxilla, and vomer, palatines not contacting in midline absent' 'formed by premaxilla, maxilla, and vomer, palatines not contacting in midline present',
		40 'Maxilla D* ' /  Triturating_surface_with_only_labial_ridge_present labial_and_lingual_ridge_present 'labial, lingual and accesory ridges present',
		41 'Maxilla E* ' /  Accesory_ridge_on_maxilla_present_all_along_the_triturating_surface accessory_ridge_only_in_some_sectors_of_the_triturating_surface,
		42 Vomer_A /  paired single 'single, greatly reduced',
		43 Vomer_B /  'vomer-pterygoid contact in palatal view present' 'absent, medial contact of palatines present',
		44 Vomer_C /  vomerine_and_palatine_teeth_present absent,
		45 Vomer_D /  'vomer-premaxilla contact present' absent,
		46 'Vomer E* ' /  Narrow_and_tall_ventral_crest_on_vomer_absent present_all_along_the_vomer,
		47 'Vomer F* ' /  Domed_palate_absent present,
		48 Palatine_A /  palatine_contribution_to_anterior_extension_of_lat_braincase_absent 'present, well-developed',
		49 Quadrate_A /  flooring_of_the_cranioquadrate_space_absent 'by pt, but pt does not cover the prootic' by_pt by_qu_and_pro,
		50 'Quadrate B + C' /  'development of the c.t. shallow, but not developed antpost' 'shallow, but anteroposteriorly developed' deep_and_anteroposteriorly_developed,
		51 Quadrate_D /  precolumellar_fossa_absent large_and_deep,
		52 Antrum_postoticum_A /  antrum_postoticum_absent incipient fully_developed,
		53 'Quadrate F: incisura columella auris' /  'present, but qu and the op for an angle of 90 degrees in lat view' 'present, but qu and the op for an angle less 90 degrees in lat view' 'present and closed, but only enclosing the stapes' 'present and closed, enclosing stapes and the Eustachian tube' 'partially closed, allowing see the columella auris in posterior view',
		54 Quadrate_G /  processus_trochlearis_oticum_absent present,
		55 'Quadrate H* ' /  Processus_trochlearis_oticum_formed_by_a_grate_contribution_of_quadrate small_contribution_of_the_quadrate,
		56 'Quadrate I*' /  'Quadrate-basisphenoid contact absent' present,
		57 Epipterygoid_A /  'present, rod-like' 'present, laminar' absent,
		58 Pterygoid_A /  pterygoid_teeth_present absent,
		59 Pterygoid_B /  basipt_process_present_and_movable_articulation basipt_process_present_and_sutured_articulation basipt_process_absent_and_sutured_articulation,
		60 Pterygoid_C /  triangular_in_shape reduced_to_an_interpterygoid_slit reduced_to_a_paired_foramen_caroticum_laterale,
		61 'Pterygoid C2*' /  'Intrapterygoid slit extensive, completely covering fcb no' yes,
		62 Pterygoid_D /  'pterygoid-basioccipital contact absent' present,
		63 Pterygoid_E /  processus_trochlearis_pterygoidei_absent present,
		64 Pterygoid_F /  foramen_palatinum_posterius_present 'present, but open laterally' absent,
		65 Pterygoid_G /  medial_contact_of_pterygoids_present absent,
		66 Pterygoid_H /  pterygoid_contribution_to_foramen_palatinum_posterius_present absent,
		67 Pterygoid_I /  vertical_flange_on_lateral_process_absent 'present, almost all along the lateral process' reduced,
		68 'Pterygoid J*' /  not_reaching_the_exoccipitals reaching_the_exoccipitals,
		69 'Pterygoid K*' /  Fossa_podocnemidoidea_absent present,
		70 'Pterygoid L* ' /  Processus_pterygoideus_externus_like_in_Proganochelys like_in_testudinoids like_in_Kayentachelys,
		71 'Pterygoid M*' /  Basisphenoid_and_pterygoid_in_the_same_level 'Basisphenoid and pterygoid in different levels, step between both bones',
		72 Supraoccipital_A /  crista_occipitalis_poorly_developed protruding_significantly_posterior_to_the_foramen_magnum,
		73 Supraoccipital_B /  large_supraoccipital_exposure_to_dorsal_skull_roof_absent present,
		74 'Supraoccipital C*' /  horizontal_ventral_crest_in_the_supraoccipital_absent_or_poorly_developed_anteriorly horizontal_ventral_crest_present_along_all_the_crista_supraoccipitalis,
		75 Exoccipital_A /  medial_contact_of_exoccipitals_dorsal_to_foramen_magnum_absent present,
		76 Basioccipital_A /  with_two_or_one_ventral_basioccipital_tubercle tubercle_absent,
		77 'Basiocccipital B*' /  'Deep C-shaped concavity between basioccipital tubera absent' 'Deep C-shaped concavity present',
		78 'Prootic A*' /  dorsal_exposure_large dorsal_exposure_reduced_or_absent,
		79 Opisthotic_A /  loosely_articulated tightly_sutured,
		80 Opisthotic_B /  depressions_for_musculature_absent present,
		81 Opisthotic_C /  ventral_ridge_on_opisthotic_absent 'present, with an incipient enclosed middle ear region' 'present, but modified with a enclosed middle ear region',
		82 Opisthotic_D2 /  'Processus interfenestralis, present, robust, not reaching the floor of cavum a-j' 'present, robust, reaching the floor of cavum a-j' 'present, small, reaching the floor of cavum a-j',
		83 Basisphenoid_A /  rostrum_basisphenoidale_flat 'rod-like, thick, and rounded',
		84 Basisphenoid_B /  paired_pits_on_ventral_surface_absent present,
		85 'Basisphenoid C*' /  'reduced to a v-shaped basisphenoid trapped between the pterygoids and the basioccipital absent' 'reduced to a v-shaped basisphenoid trapped between the pterygoids and the basioccipital present',
		86 'Basisphenoid D* ' /  Basisphenoid_shape_pentagonal triangular rectangular,
		87 'Basisphenoid E*' /  rough_surface_between_basisphenoid_and_basioccipital_absent present,
		88 Hyomandibular_nerve_A /  ': path of hyomandibular branch facial nerve through cranio-quadrate space parallel to vena capitis lateralis' independent_to_vena_capitis_lateralis,
		89 Stapedial_artery_A /  posterior_to_fenestra_ovalis_between_paraoccipital_process_and_qu anterior_to...,
		90 Stapedial_artery_B /  relatively_large significantly_reduced_in_size absent,
		91 'Stapedial artery C* ' /  'Foramen stapedio-temporalis located in the dorsal part of the otic region and points dorsally' located_in_the_anterior_wall_of_the_otic_region_and_points_anteriorly,
		92 'Recessus scalae tympani A*' /  'almost inexistent, not surrounded by bone' well_developed,
		93 'Foramen jugulare posterius A*' /  separated_from_fenestra_postotica coalescent_with_fenestra_postotica,
		94 'Foramen jugulare posterius B*' /  separated_from_fenestra_postotica_by_pterygoid separated_by_opisthotic_and_or_exoccipital,
		95 'Foramen nervi hypoglossi (XII)*' /  not_covered_ventrally_by_an_extension_of_the_pterygoid_and_the_basioccipital covered_ventrally_by_an_extension_of_the_pterygoid_and_the_basioccipital covered_ventrally_by_an_extension_of_the_bo,
		96 Canalis_caroticum_C /  Pattern_A Pattern_B Pattern_C,
		97 'Canalis caroticum D* ' /  junction_of_palatine_artery_and_internal_carotid_artery_not_enclosed_in_bone enclosed_in_bone,
		98 'Canalis caroticum E* ' /  Canalis_carotici_interni_posterior_to_bifurcation_in_ac_and_ap_not_covered_ventrally_by_bone covered_ventrally_by_bone,
		99 'Canalis caroticum F* ' /  Arteria_palatina_enters_the_skull_through_the_interpterygoid_vacuity_or_intrapterygoid_slit enters_the_skull_through_the_foramen_caroticum_laterale_between_bs_and_pt all_ots_path_inside_the_skull,
		100 'Canalis caroticum G* ' /  'fpcci (entrance of internal carotid artery into the skull) absent' formed_by_pterygoid formed_by_pterygoid_and_basisphenoid 'formed by pro, pro and bs, or pro and pt' formed_by_bs,
		101 Fenestra_perilymphatica_A /  large relatively_small,
		102 'Cranial scutes A*' /  present absent,
		103 'Cranial scute B*' /  Scute_D_meeting_in_midline_no yes,
		104 'Cranial scute C*' /  Scute_X_much_smaller_than_D_scute_no yes,
		105 'Cranial scute D*' /  X_scute_partially_separates_G_scales_no yes,
		106 'Cranial scute E*' /  'Scutes A, B, and C forming a continuous posterolateral shelf yes' no,
		107 'Cranial scute F*' /  D_scute_high low,
		108 'Cranial scute G*' /  B_scute_a_recurved_horn_no yes,
		109 'Cranial scute H*' /  B_scute_in_cross_section_triangular round,
		110 'Cranial scute I*' /  Scute_B_and_D_in_contact_yes no,
		111 'Cranial scute J*' /  A_scute_small_and_not_forming_a_large_shelf_no yes,
		112 'Cranial scute K*' /  A_scute_small_A_scute_very_large A_scute_comparable_in_size_to_B_scute,
		113 'Cranial scute L*' /  Y_and_Z_scutes_relatively_larges_mall large,
		114 'Cranial scute M*' /  Y_scute_pentagonal_pointing_posteriorly_and_separating_the_medial_contact_of_G_scutes rectangular_not_separating_the_medial_contact_of_G_scutes,
		115 'Cranial scute N*' /  H_scute_present absent,
		116 'Cranial scute O*' /  Scale_F_formed_by_several_scales Scale_F_formed_by_only_one_scale,
		117 'Cranial scale P*' /  Scale_J_formed_by_several_scales Scale_J_formed_by_only_one_scale,
		118 Teeth_A /  'teeth present in premaxilla, maxilla, and dentary' 'teeth absent  in premaxilla, maxilla, and dentary',
		119 Upper_temporal_fossa_A /  present absent,
		120 Dentary_A /  medial_contact_of_dentaries_fused sutured_only,
		121 Carapace_A /  carapacial_scutes_present partially_present absent,
		122 Carapace_B /  tricarinate_carapace_absent 'present, but only slightly' present_and_pronounced,
		123 Carapace_C /  absent present,
		124 'Carapace D *' /  Sculpturing_of_the_shell_absent present,
		125 'Carapace E*' /  Sculpturing_of_the_shell_like_in_Hydromedusa like_in_Pleurosternon like_in_trionychians,
		126 Carapace_F /  The_width_of_the_posterior_half_of_carapace_is_the_same_or_is_slightly_wider_than_the_anterior_half_ 'pentagonal in shape, with the anterior border more or less straight and the posterior half tapering posteriorly',
		127 Nuchal_A /  cervical_articulates_with_nuchal_along_a_blunt_facet articulation_absent cervical_articulates_with_nuchal_along_a_raised_pedestal,
		128 Nuchal_B /  elongate_costiform_process_of_nuchal_absent 'present, process crosses peripheral I to contact pe II and even III' 'present, costiform process contacts peripheral 3',
		129 'Nuchal C*' /  wider_than_long longer_than_wide_or_as_long_as_wide,
		130 Neural_A /  'neural formula 6>4<6<6<6<6 absent' present,
		131 'Neural B*' /  'irregular in shape, wider than long' 'regular, often hexagonal, longer than wide',
		132 Peripheral_A /  more_than_11_pairs 11_pairs 10_pairs less_than_10_pairs,
		133 'Musk ducts A*' /  absent present,
		134 Costal_A /  medial_contact_of_costal_I_absent present,
		135 Costal_B /  medial_contact_of_posterior_costals_absent medial_contact_of_up_to_three_posterior_costals_present medial_contact_of_all_costals_present,
		136 Costal_C /  'absent, costals fully or almost fully ossified, fontanelles abs or red' present,
		137 'Costal D*' /  absence_of_alternative_short_and_long_ends_in_the_lateral_part_of_the_costals presence,
		138 'Suprapygal A*' /  one_element two_elements more_than_2_elements absent,
		139 Cervical_A /  one_cervical_present 'cervicals absent, carapacial scutes otherwise present' more_than_one_cervical_present,
		140 Supramarginal_A /  complete_row_present partial_row_present absent,
		141 Vertebral_A /  4 5,
		142 Vertebral_B /  'vertebral II-IV broader than pleurals' 'vertebrals II-IV narrower or as narrow as pleurals',
		143 Vertebral_C /  sulcus_between_V_3_and_4_on_neural_VI on_neural_V,
		144 Vertebral_D /  Position_of_sulcus_between_vertebral_4_and_5_on_the_neural_series on_the_suprapygals on_the_costals,
		145 'Marginal A*' /  marginal_scales_overlap_onto_costals_absent present,
		146 Plastron_A /  connection_between_carapace_and_plastron_osseous ligamentous,
		147 Plastron_B /  central_plastral_fontanella_absent present,
		148 Plastron_C /  plastral_kinesis_absent present,
		149 'Plastral kinesis A*' /  anterior anterior_and_posterior,
		150 'Plastral kinesis B*' /  between_hyo_and_hypoplastron 'between hyo and epi-entoplastron',
		151 Entoplastron_A /  anterior_entoplastral_process_present absent,
		152 Entoplastron_B /  size_of_posterior_entoplastral_process_long short,
		153 Entoplastron_C /  distinct_posterolateral_entoplastral_process_present absent,
		154 Entoplastron_D /  'entoplastron V-shaped absent' present,
		155 Entoplastron_E /  present absent,
		156 'Entoplastron F*' /  entoplastron_tightly_sutured_with_hyoplastron_yes no,
		157 Epiplastron_A /  epiplastra_and_entoplastron_narrow_and_elongate_absent present,
		158 'Epiplastron B*' /  thick_anterior_border thick_anterior_border_absent,
		159 Hyoplastron_A /  axillary_buttresses_contact_peripherals_only peripherals_and_first_costal,
		160 'Hyo-hypoplastron A*' /  not_fused fused,
		161 'Hyoplastron B*' /  Axillary_buttress_terminates_on_peripheral_2_or_1 terminates_on_peripheral_3 terminates_on_peripheral_4,
		162 Mesoplastron_A /  2_pairs_of_meso_with_medial_contact 1_pair_of_meso_with_medial_contact 1_reduced_pair absent,
		163 Hypoplastron_A /  inguinal_buttresses_contact_peripherals_only peripheral_and_costal_V 'peripherals, costal V, and costal VI',
		164 'Hypoplastron B*' /  Inguinal_buttress_terminates_on_peripheral_8 7 6,
		165 Xiphiplastron_A /  distinct_anal_notch_absent present,
		166 Xiphiplastron_B /  xiphiplastra_narrow_absent present,
		167 Plastral_scutes_A /  present absent,
		168 Plastral_scutes_B /  pronounced_midline_plastral_sulcus_sinuous_absent present,
		169 Gular_A /  one_pair only_one_scute,
		170 Extragular_A /  present absent,
		171 Extragular_B /  medial_contact_of_extragulars_absent 'present, contacting one another anterior to gulars' 'present, contacting one another posterior to gulars',
		172 Extragular_C /  anterior_plastral_tuberosities_present absent,
		173 'Extragular D*' /  Only_in_the_epiplastra Reach_the_entoplastron,
		174 Intergular_A /  absent present,
		175 Humeral_A /  1_pair 2_pair_subdivided_by_a_plastral_hinge,
		176 'Humeral B*' /  'Humero-pectoral sulcus only in the hyoplastra' 'humero-pectoral sulcus crossing the entoplastron',
		177 Pectoral_A /  present absent,
		178 'Pectoral B*' /  'antero-posteriorly developed' 'very short antero-posteriorly',
		179 Abdominal_A /  'present, with medial contact' 'present, medial contact absent' absent,
		180 Anal_A /  only_cover_parts_of_the_xiphiplastra anteromedially_overlap_onto_hypoplastra,
		181 Inframarginal_A /  present absent,
		182 'Inframarginal B*' /  3_or_more 2,
		183 'Inframarginal C*' /  axillar_and_inguinal_not_in_contact axillar_and_inguinal_in_contact,
		184 Cervical_rib_A /  present absent,
		185 Cervical_vertebra_A /  position_of_transverse_processes_middle_of_the_centrum anterior_end_of_the_centrum,
		186 Cervical_vertebra_B /  ventral_keels_absent_or_slightly_developed_in_all_vertebrae ventral_keels_more_developed_on_posterior_vertebrae,
		187 Cervical_vertebra_C /  'cervical centrum 8<7 absent' present,
		188 'Cervical vertebra D*' /  triangular_diapophyses_absent triangular_diapophyses_present,
		189 'Cervical vertebra E*' /  Biconvex_cervical_vertebra_in_the_middle_of_the_neck_absent present,
		190 'Cervical vertebra F*' /  Biconvex_cervical_vertebra_in_the_middle_of_the_neck_2nd 3rd 4th 5th,
		191 'Cervical vertebra G*' /  Biconcave_cervical_vertebra_absent present,
		192 'Cervical vertebra H*' /  total_height_of_centra_and_neural_arch_longer_than_the_anteroposterior_length_of_the_cervical_centra_ total_height_of_centra_and_neural_arch_much_shorter_than_the_anteroposterior_length_of_the_cervical_centra_,
		193 'Cervical vertebra I*' /  neural_arch_on_8th_cervical_not_modified neural_arch_on_8th_cervical_modified_with_the_postzygapophyses_pointing_anteroventrally,
		194 'Cervical vertebra J*' /  postzygapophyses_not_united_in_midline postzygapophyses_united_in_midline,
		195 'Cervical vertebra K*' /  Ventral_process_on_cervical_8_absent 'present well developed (as tall or taller than the high of the centrum)',
		196 Cervical_articulation_A /  not_formed formed,
		197 Cervical_articulation_H /  '8(dorsal' '8)dorsal' 'none, vertebrae only meet at zygapophyses',
		198 'Cervical articulation I*' /  double_articulation_between_5th_and_6th_absent present,
		199 'Cervical articulation J*' /  double_articulation_between_6th_and_7th_absent present,
		200 'Cervical articulation K*' /  'Central articulation cervical 6-7 concave-convex' platicoelous,
		201 'Cervical articulation L*' /  double_articulation_between_7th_and_8th_absent present,
		202 Dorsal_rib_A /  'length first thoracic rib long, extends a half or more than a half of the length of costal 1' extends_less_than_a_half_of_costal_1,
		203 Dorsal_rib_B /  'contact dorsal rib 9-10 with costals present' absent,
		204 Dorsal_rib_C /  'dorsal rib X long, contacting peripherals' dorsal_rib_X_short,
		205 Dorsal_rib_D /  'Articulation tubercule on the anterior face of the first thoracic rib absent, smooth anterior face' present,
		206 Dorsal_vertebra_A /  anterior_articulation_of_first_dorsal_centrum_faces_at_most_slightly_anteroventrally faces_strongly_anteroventrally,
		207 Dorsal_vertebra_B /  'cylindrical, longer than wide, keeled ventrally' 'smooth and flat ventrally, hexagonal in shape',
		208 Dorsal_vertebra_C /  'Costo-vertebral tunnel wide anteriorly and posteriorly' wide_all_along_the_entire_lenght_of_the_thoracic_vertebrae small_the_entire_lenght,
		209 Caudal_A /  tail_club_present absent,
		210 Caudal_B /  all_centra_amphicoelous formed_centra,
		211 'Caudal C*' /  anterior_caudal_vertebrae_amphicoelous anterior_caudal_vertebrae_procoelous_or_platycoelous anterior_caudal_vertebrae_opisthocoelous,
		212 'Caudal D*' /  posterior_caudal_vertebrae_amphicoelous posterior_caudal_vertebrae_procoelous_or_platycoelous posterior_caudal_vertebrae_opisthocoelous,
		213 Chevron_A /  present_on_nearly_all_caudals absent_or_poorly_developed_along_posterior_caudals,
		214 'Tail ring A*' /  absent present,
		215 'Tail ring B*' /  closed_ventrally open_ventrally,
		216 'Tail club A*' /  with_three_spikes with_two_pairs_of_spikes_,
		217 Pectoral_girdle_A /  'horizontal plate with a dorsal process, not triradiate' trirradiate,
		218 Pectoral_girdle_B /  pectoral_girdle_outside_rib_cage pectoral_girdle_inside_rib_cage,
		219 Cleithrum_A /  present_and_in_contact_with_the_carapace 'present, osseous contact with carapace absent' absent,
		220 'Scapula A*' /  lamina_between_the_dorsal_process_of_the_scapula_and_the_acromion_well_developed 'lamina between the dorsal process of the scapula and the acromion reduced: Kallokibotion' lamina_between_the_dorsal_process_of_the_scapula_and_the_acromion_abset,
		221 'Humerus A*' /  Ectepicondylar_foramen_in_a_channel only_a_groove,
		222 'Humerus B*' /  shoulder_present 'shoulder absent: pleurodires',
		223 'Humerus C*' /  lateral_process_in_the_proximal_end_of_the_humerus 'displaced from the proximal end, located in the shaft of the humerus',
		224 'Humerus D*' /  lateral_process_seen_in_dorsal_view lateral_process_not_seen_in_dorsal_view,
		225 'Humerus E*' /  length_of_the_humerus_two_times_or_less_than_the_width_of_the_proximal_end length_of_the_humerus_more_than_two_times_the_width_of_the_proximal_end,
		226 Pelvis_A /  'pelvis-shell attachment by ligaments' ischium_attached_to_plastron_by_a_broad_suture ischium_attached_to_plastron_by_its_medial_surface,
		227 'Pelvis B*' /  'two, small separated thyroid fenestrae' 'two, big separated fenestra or partially separated' coalescent,
		228 'Pubis A*' /  'lateral process small, poorly developed, columnar' lateral_process_well_developed_and_flat,
		229 'Pubis B*' /  Epipubis_process_osseous_or_calcified cartilaginous_or_absent,
		230 Ilium_A /  elongated_iliac_neck_absent present,
		231 Ilium_B /  iliac_scar_extends_from_costals_onto_the_peripherals_and_pygal 'in costals only or reaching pygal, but it does not extend onto peripherals',
		232 Ilium_C /  shape_of_articular_site_narrow_and_pointed_posteriorly oval,
		233 Ilium_D /  posterior_notch_in_acetabulum_absent present,
		234 'Illium E*' /  thelial_process_absent present,
		235 'Ischium A*' /  with_lateral_processes_absent with_lateral_processes_present,
		236 Hypoischium_A /  present absent,
		237 Manus_A /  most_digits_with_two_shortened_phalanges most_digits_with_three_elongate_phalanges,
		238 Manus_B /  paddles_absent short_paddles_present elongate_paddles_present,
		239 Manus_C /  flippers_absent short_flippers_present elongate_flippers_present,
		240 Pes_A /  claw_on_5th_digit_present absent,
		241 Pes_B /  metatarsal_V_functions_as_true_metatarsal metatarsal_V_functions_as_a_tarsal,
		242 'Pes C*' /  5_digits 4_digits,
		243 'Manus and Pes A*' /  carpal_and_tarsal_elements_not_flattened flattened,
		244 'Manus and Pes B*' /  'Hyperphalangy manus digits 4 and 5, pes digit 4 no' yes,
		245 'Diploid number A*' /  50 52 54 56 66_o_68 '28-34' 58 ; 
	MATRIX
	Sphenodon_punctatus            0000100101000-0----0-00-000-10100-00?----00000?00----0-00100-0000000---00-0100000-10000-???0--0-1124?1---------------000--0------------------------------------------------------------010-0---0-000------------100000--00--??0?1-{1 2}-10--00110000100-5
	Owenetta_kitchingorum          000100010102?-0--?0000000000?0000000?----0000??0000000-0?000-000000?-0-00-?-0?000000000????0--0-1124?1---------------010--0------------------------------------------------------------0??-?---?-0-?------------1???00--00--??0?1-???0--00?1?????????
	Anthodon_serrarius             0000??0000020-0--?0000000000000000000----00000000000-0-?0010-0000000-0-000010?000000000????0--0-1124?1---------------010--0------------------------------------------------------------?????---?-0-?------------100000--00--01--0-?-10--00?1?00???0??
	Odontochelys_semitestacea      0000??01?000??0?-?0?00??0?000?00??00?-0--??0????0000?0-0?000-00?0??002-00-?00???????000????0-??-?????????????????????010--0------00--------------100--0??0000?-0-0--00?????????????????000?0---?00?0----------??100000--01-0??0010000?--???0100???01?
	Proganochelys_quenstedti       0000?00000000-0--?0000000000000000000001-0000010000000-0?000-000001000-00-000100000000000?00--0?000000011110-011100001100010-000??000000??-000--?000--0000000?00?10?0000000010000000???01000---00000-----0000000000000-001000000000000--00?000000000?
	Proterochersis_robusta         ????????????????????????????????????????????????????????????????????????????????????????????????????????????????????????0010-0?????00??0??-110???000--0010000?00?00?100000000000000000-010?0---00000-----0??00???00?????0110?????1{0 1}?01??00???????????
	Palaeochersis_talampayensis    0000?00100000-1--?010000000000000?00??00-0?1?0?0110000-0?110-000001000-00-000?1110?0000????0--0???0??????????????????1100010-0?0????0??0??-??????000--0010000?00?10?0000???0???????0???11000---00000-----00??00?100000--01000?0012{0 1}000???0?0000???00?
	Australochelys_africanus       ???????10??0??1--?0?00?00?000??0??00?001-?0??01?110000-0??10-00000?00?-0?-????1110?00??????0--0???0??????????????????11??????????????????????????????????????????????????????????????????????????????????????????????????????????????????????????????
	Kayentachelys_aprix            0010001111000-0--?010000000000?10?000001-1010000120110-00010-000000002000-0010101101000?1000--0?000000???????????????1110010-000000(0 1)10000002100-0100--0010000?000100000000010000000000-0?0?0---??000-----000?0??1?0000--111?0?00?01001--00?1?00??????
	Condorchelys_antiqua           ??????????0???0?-?0???????000???????????????????120?10-0?110-00?0?000(0 2)0??-?01?1011?1000????0--0?0000?????????????????11?0010-0???00?100001?210000110--001000?????100?00???????0?00??00-010?0---0?000?----?0???02100000--11??000010100????011?00???0??
	Heckerochelys_romani           0??00???1100??0?-?01????0??0???1?????????1?1????12??1??0?110-00?0?200200?-??1?10120?000????11-0?0000????????????????????0010-000000?10?0010?10??0110--1100001?000100000000010000000000-?????---????0-----????0???????0--?11??????0????--???1?????????
	Eileanchelys_waldmani          00000?111100??0?-10100000?0000?100000?0??1?1000?1202?0-0?1??-00????00?00?-?0001012?1000??0011-0-?????????????????????1100?10-???0001?0000102100????0--1??0000??0?1??000?00???00?0???0?????????????????????????????????????1??????????????????????????
	Indochelys_spatulata           ????????????????????????????????????????????????????????????????????????????????????????????????????????????????????????0010-00000111000010210000110--0?00000?000100000????1??????0?00-??????????????????0000?0?????????11?00?0010???1--?01??????????
	Siamochelys_peninsularis       ????????????????????????????????????????????????????????????????????????????????????????????????????????????????????????001110?000111000010211?00100--1?10000??01101000100010000000(0 1)00-??????????????????????????????????????????????????????????????
	Niolamia_argentina             000000011000??0?010100010120?0110?000001-1010110?20??100{0 1}12101000?000111100010101??00(0 2)01??01??0-0101?00000(0 1)00(0 1)000(0 1)1101100?10-???????????????????????????????????????????????????????????????????????????????????0????101?????????????????????????????
	Gaffneylania_auricularis       ?????????????????????0?1??200??10?00????????????22003100{0 1}?21010????0??1???00101012?00{0 2}0?10011-0-0101?0?????00????????1100?10-??????????0??02?????1????????????????????0???????????0????010?0???0???1?????????????12?????????000000???????????????????
	Warkalania_carinaminor         ??????????????????0??????????????????????????????20031???????????????????????????????????????????????011101--011?????????????????????????????????????????????????????????????????????????????????????????????????????????????????????????????????????
	Meiolania_platyceps            0000000110001-00010100010120001(0 1)000000021101011022003100012111000(0 1)0001111000101012000(0 2)011001??0-0101001111111011110111100010-0000??10000??0210??1110--1010000?0?1?0000000001000????????01000120000011000000?000{0 1}0122011111100000001001--00??000??000?
	Ninjemys_oweni                 0???????1?????0???0?0?????20???1??00?00211?1011??2?????????????0???????1?0???????????????????????????011000000011001111?????????????????????????????????????????????????????????????????????????????????????????0????101?????????????????????????????
	Chubutemys_copelloi            ????000110001?00??01000?00?00?11??????0?-11101??120211?0{0 1}112-0000?0000?100?00?101200010????11-0?0010?????????????????11?0010-0??0?1110?00?{0 1}?10???1?0--?0?00?0??0??????0??????????????????????????0?11???0????00?????????11??0????????????????????????
	Mongolochelys_efremovi         0010000110001?000?010000011000110000000211010110120211000112-000000000111000111012?0021?10011-0-00100000001--011-00001100010-0000001?000000210100110--1010001?000100000000010000000000-000001110000110000000?002111200--111100001010?1--00??100?1000?
	Peligrochelys_walshae          ???0?????00?????01????????1?0??????????1-????????20?1100(0 1)??2-0?????0??11???0101012?0021110011-0-0?1??0???????????000011??????????????????????????????????????????????????????????????????????????????????????????????????????????????????????????????
	Otwayemys_cunicularius         ??????????????????(0 1)????????????????????0-??????????2?1???????????????????-????????????????0????????????????????????????0001??0?0????00?00??2?0???110--1???00???0?302000000000000001?00-00??0??1000?110???0??0002?12?0????1???????????????????????????
	Kallokibotion_bajazidi         00?0??011?0010?00?0100000?000?100?00??0??111?1?0220231001112-1??0?00011100?0111?1?00020?10011-0?0010?0???????????????1100010-000001?000001??100???00--1?10000??002?200000001000?000000-?0000---0?0?0-----?????02?0--00--?111000000{0 1}001--00???????????
	Platychelys_oberndorferi       ????????????????????????????????????????????????????????????????????????????????????????????????????????????????????????0010-11000011000000110000010--1110000110021010001001100000001--110?????1?0?11----0011011?????0--?1???????11?110000???????????
	Notoemys_laticentralis         ????????????????-?????????000???????????????????3202?0-0??2??0?????00?0???01001?02?0000?10011-0?1123????????????????????0010-11000010000010210010010--11?0000?10120010001001100000001--110?1???1?0?1?????001??11?????0--11?2010011????11?0?1????1000?
	Notoemys_oxfordiensis          ????????????????????????????????????????????????????????????????????????????????????????????????????????????????????????001??1?0000?00?00??2?????010--1110000?101201?00010011000000?1--1?????????0?1?????????????????0--?1????0?11100?1??0???????????
	Notoemys_zapatocaensis         ????????????????????????????????????????????????????????????????????????????????????????????????????????????????????????0010-1?000010000010210010010--1110000?10{0 1}20010001001100000001--??????????????????0011?11?????????1???????1{1 2}??111?0?1?????????
	Prochelidella_cerrobarcinae    ????????????????????????????????????????????????????????????????????????????????????????????????????????????????????????0010-0??10110010000211100100--11100001?0?2??10001001000000001--??????????????????????????????????????????????????0???????????
	Elseya_dentata                 0110111111001100-?0101--100001110000110201011000320230-02122-01000000-010-0100100200000110111-??112301---------------110001??010?0-1?1200?1211-00000--1110000?10031010001001?00?00001--10?0113110?0110000101000211??10--1122??0??12??11100?110011????
	Myuchelys_latisternum          0110111111001100-10101--1000011100001100-1011000320230-02122-01000000-010-0100100201000110111-0?112301---------------110001??01010-1?120001211-00000--1110000110031110001001000000001--1000113110001100001010002111110--1122?00011201111000110011????
	Chelodina_colliei              0110111111111100-12101--1000011100001100-101?000320230-12122-01000000-00001100100200000110111-2?112301---------------111001100101001?120000211-00000--1110000110130110001011000000001--1000113110101100001010002111110--112211001120111100011001100??
	Chelodina_longicollis          0110111111111100-12101--1000011100001100-1011000320230-12122-01000000-00001100100200000110111-2?112301---------------1110011001010-11120000211-00000--1110000110130110001011000000001--1000113110101100001010002111110--11221100112011110001100110002
	Yaminuechelys_maior            0?1?????1100??0?-?2??????1000?1????0??0??????????????0-???22-?????000-0000?10?100??0000????11-??1123?1---------------111001100100011?0100002111?0110--1110000110121010001001000000001--100?11311010110000101000?1????0--11?2??0??1????01???1?????????
	Phrynops_geoffroanus           0110111111001100-12101--1000011100001100-1011000320230-02122-01000000-00001100100200000110111-2?112301---------------1110010-01010111010000211100000--1110000110131010001001000000001--1000113110001100001010002111110--11221000112011110001100110006
	Chelus_fimbriatus              1--0101111001100-12101--1000011110000100-1010000320230-02122-01000000-00001100100200000110111-2-112301---------------1110210-01010011001000211100000--1110000110131111001020100100001--1011113110101100001010011111110--11221000112011110001100110000
	Araripemys_barretoi            1--1??011101110?-1211000100001110000?000-?11??0?3212?0-02122-01010000-0???01001002??000??0111-0-1123?????????????????1110211201010110011001211100110--11110111101301100011---00000101--100?110010101100001???012111110--11221?0011?????????110011000?
	Erymnochelys_madagascariensis  1--1110111011100-?010000100001110000010202111-00321230-12122-01000001-0100010?100200000110?11-?-112-00---------------1100010-01010111010001211100000--1110000110021010001001100100001--100011001000110000101000211??10--112???0??120111100?110011????
	Pelomedusa_subrufa             1--1110111011100-1210000100001110000010202111-00321230-(0 1)2122-01000000-01000100100200000110111-0-112300---------------1100010-01010111010001211100000--1110000110121010001001000000001--1000110010001100001010002111110--11221000112011110001100110005
	Podocnemis_expansa             1--1110111011100-1010000100001110000110212111000321230-12122-01001001-01000100100200000110111-2?112-00---------------1100010-01010111010001211100000--1110000110121010001001000100001--1000110010001100001010002111110--11221100112011110001100110005
	Dorsetochelys_delairi          0010001111001?0???01000000000?110?000100-10100??220211?01122-100002002000-000?1012?1020?10?11-0?1120?1---------------11??????????????????????????????????????????????????????????????????????????????????????????????????????????????????????????????
	Pleurosternon_bullockii        0110??1111001100??01000000000?110000???0-1?10??0220211?01112-?00102?020?0?0???101200020?10??????001011---------------11?001110?00011?000001210101000--1??0000??01110000010010000000000-00???---??0?0-----00?0?02?????????1???????0???1--00???????????
	Glyptops_plicatulus            01100?11110?11?0??0100?0??00??110?01?001-1?1??00220211?01112-10010200200?-?01?102200020010011-2?0010?1---------------110001110100011?000010210101000--11100001101110000000010000000000-?0001---??0?0-----001000210???0--1112000010???1--00?1?????????
	Dinochelys_whitei              0?10??11110???00??0100000?00???10?01?????????????20?11?????2-???????0?0????????0??0?????10???????????????????????????110001110??0011?000010210111000--1110000??001?0000000010000000(0 1)1--00???---????0-----0?1????1????????11??????0??????????10011????
	Neurankylus_eximius            ???0??11?10?11?00?1??????000?01?????????????????220?11002122-10?0??00?000001001?2200010010011-??11221????????????????11?001110100011?000010211101000--1110000?10?11??00000010000000000-??????????????????001?????????????1???????0????--?????????????
	Trinitichelys_hiatti           0010002111011100??110000000000110000?100-101?0002202110?2122-1000020020000010?1022000?0010011-0?112211---------------11000111?10?01??0?0??02111??000--1110000?10?11??00000011000000?00-??00?---????0-----??1?0???????????1???????0???????????????????
	Plesiobaena_antiqua            00100021110111000?1100000000001100000100-1010000220211002122-1000020020000011?102200010010011-??112211---------------110001110100011?0000?0211100000--1110000?10?11?00000021?000000100-0000????????11????001?0??10??00--?1???????0???1--0??110011????
	Boremys_pulchra                00100021110111000?110000000000110000?1???101?0?0220211002122-10001?00?000001?010220001001001????112211---------------110001110100011?000012211100000--1110000?10?11??0000021?000000?00-01001---????0-----001?0??112100--?12??????0????--?????????????
	Baena_arenosa                  ???00021110011000?0100000000001100000001-1010000220211002122-100002002000-011?102200010010?11-??112210???????????????110001110101011?000002211100000--1110000?10121?000000211000000100-?10?1---000?0-----001?0??112200--11220000101001--0011?????????
	Chisternon_undatum             0010002111001100??1100000000001100000101-1010000220211002122-1000120020000011?102200010010011-0?112211---------------110001??0100011?0000?2211-??000--1110000?10?11?00000021100000010???000?12???0?110000001?0??11??00-??1?2?000101001--0011?????????
	Portlandemys_macdowelli        00110001110?10010?1??????000001100000101-1010000220211001122-1000021020???0100101200010010011-0?112100???????????????110?????????????????????????????????????????????????????????????????????????????????????????????????????????????????????????????
	Plesiochelys_etalloni          00110001110(0 1)10010?1100000000?01100000101-1010000220211001122-101002002010001?01012000100100?????112100???????????????1100010?1100011?0000122101000(0 1)0--1110000?10?310000(0 1)00010000000(0 1)00-??????????????????001?0??????????11????0010???1--0??110011????
	Solnhofia_parsonsi             00110001110(0 1)10000?110000?00000110000-110-1110--0220211001122-10000010101000110102200010010011-0?112100???????????????1100010-1??0011?0000202101??110--???0011?0003000000??????000?00???110?0---????0-----??1????10??????11?2??0010?0??--???110011000?
	Thalassemys_moseri             00100011110011010?1100000000001100000?01-1110000220211001122-1010-?102000001?110220001?010011-0?112100???????????????11?001???10001??0?0???2?0????10--????????1?03????00??????0?0?0????11??0---0?0?0-----0??0?0??????????1???????????????????????????
	Santanachelys_gaffneyi         0010000111011000??0100000000?0110?00?101-111000022021100?122-1010-?002010?01??102??001?010?1?????????0???????????????110001??0?00011?00100?21000?110--1110010?00130?00?0???????????????11???????????????00?1????1???????11?2?????0????--0??111011?1??
	Xinjiangchelys_junggarensis    ??????????????????????????0?????????????????????????????????????????????????????????0???????????????????????????????????001??01000111000000211101100--1110000?000300000000010000000100-11111---1???11---0101?0??11??00--111??????0???1--0??1?????????
	Hangaiemys_hoburensis          00110001110011000?110000000000110000010??101000022?21100?112-100102002010001?01022?102?01001??0?0111?0???????????????11?0010-010?0?1?0000?021110?100--1110001100?30?000001-1?000000(0 1)00-110??120????1100001?1?0???????????1???????0???????????????????
	Judithemys_sukhanovi           ???1??01110?1100??110000?0000011???0??0??101?00?220211?0?112-1000021020100000?102201010010011?0?0111??---------------1100010?0100011?000010211100100--1110011?000300000001-1?000000(0 1)00-?11101201(0 1)011100001?10002111210--1122000010???1--00?11001100??
	Dracochelys_bicuspis           ????0???110?1100?1??0000?000??1100000001-101000?220?11001112-1000021020?0?010?1022?001001001??0?0111?1---------------110001??0100011?000011?1110?110--???0011?000300000????????????????0111?0-010?0110000001?002?????0--11?20?0010???????????000?????
	Sinemys_lens                   0010??11110111000?210?00?000??11??00???0-??1????22?2?1?0?122-00000?002010?00001022?10?001001??0?0111?1---------------110001??010001110000112111001(0 1)0--111001010003000000???1??0?000?0????????????????????0??????1????????1???????0??????????10011000?
	Ordosemys_leios                00100001110?1100??2?0000?000?0110000?????1010??0220211??1112-10000??0?010?00??1022010??010??????0?1??????????????????11?0010-0100011100001021110011??????00?-?0003000000???10?0?0?0100-01?00121?00?1100000?1000?111210--11?20?001010?1--00?1?????????
	Toxochelys_latiremys           1011000111011?00011100000000101100000100-101000022021100?122-10000210201000100102200110010011-0?1121??---------------1100010-?20001100010102111?0110--111001110023010100???1??0???010??11?10120????110??0?01?0??11??00--11???????0????--0??111011?1??
	Caretta_caretta                1--100011(0 1)00120001010000000010110100-110-1011000220111101122-1020-010101000110102210110010011-0?11?100---------------1100010-120001000010102111?0110--1110011100230?010001---10?00000??1111012010001100111010102111110--1122111-102111--0001120110103
	Chelonia_mydas                 1--1?0011100120001010000000010110101-11201011000220111001122-1020-010101000110102210110010011-0?112100---------------1100010-12000110001010211100110--1110011100230?010001---10?0?000??1111012010011100111010102111110--1122111-102111--00011201101?3
	Mesodermochelys_undulatus      ???????????????????????????????????????????????????????????????????????10??????????????????????????????????????????????01010-0200011000100?2???--110--1110011?00?30?011----------------111001200000110000101?0??111110--1122111-101111--0001?20???1??
	Dermochelys_coriacea           1--1010110000-00-10000000000101100000001-1010000220110-02122-1020-000101000100102210010010011-0?112201---------------110201-?-20-0-300-1---2-----11-??1110011?0??30?011----------------11110120000011001110--0--111110--1122111-101111--000112011?1??
	Macroclemys_schmidti           1??1??011001110?0121000000000?110?010100-101000?220241001122-1000?210201000100102??0010?100101001121?0???????????????????????????????????????????????????????????????????????????????????????????????????????????????????????????????????????????????
	Macroclemys_temminckii         1--1000110011100012100000000001100010100-1010000220221001122-100?1210201000100102200010010010100112100???????????????1100010-01200010000000111100110--11100111002301000001-1-00?001100-111101201101110101101010(0 1)112200--11221000101001--00111001110?1
	Protochelydra_zangerli         1--10?0110?11100???100000000?0110000?????101????220?21???122-10001????010?0???10???0???010??????????0????????????????11???1????????????0????????0100--11100?1?0??30?0000?1-1-00?0?110????????????????????????????????????12??????0???1--0????????????
	Chelydra_serpentina            1--10001100111000?2100000000001100010100-1010000220221001122-10001210201000100102200010010010??0112100???????????????1100010-01200010000020211100110--1110011?002301000001-1-0010?1100-1111012011011101011010111111200--11221000101011--00?110011???1
	Platysternon_megacephalum      1--1000110011100010100100000001100010100-1010000220221001122-10001210201000100102210010010010100112101---------------1100010-01000011000010211110100--11100001002302100001-1-000000000-1101012111001101011010110111200--1122000010?011--00111001100?2
	Mongolemys_elegans             1--(0 1)000111011100?1210000000000110000000001010000220211001122-100000002010??00010220001001001??0?011101---------------1100010-010?0?10000??02111{0 1}0000--1110000?101310100001-1-00?000000-?????12111011101011?1?1??1?1100--112??????0???1--0??1100??????
	Gopherus_polyphemus            1--100011101110011210000100000110000000201010110220221001122-10001000201000100102200010010010100112101---------------1100010-01010010000110211100000--11100000100310100001-1-00001000101111012111011101011010102111110--11220001101011--001100011100(1 2)
	Eurotestudo_hermanni           1--10001110111001?210000100000110000000201010110220221001122-10001000201000101102200010010010100112101---------------1100010-01010010000110211100000--11100000100300100001-1-00001000101111012111011101011010102111110--11221001101011--001100011100?
	Chelonoidis_gringorum          ????????????????????????????????????????????????????????????????????????????????????????????????????????????????????????0010-0??10010000111211100000--11100000?0?3??100001-1-0000100010?????????????????????????????????????1?0?101??????????????????
	Chelonoidis_chilensis          1--100011101110011210000100000110000000201010110220221001122-10001000201000100102200010010010100112101---------------1100010-01010010000111211000000--1110000000031?100001-1-00001000101101012111011101011010102111110--1122(0 1)001101011--0001000111001
	Stylemys_nebraskensis          1--1??0111011?0???21000010000?11??????0????1?????202?1?0?122-?0?????0?????????10????0??????????01121?1???????????????11?0010-0?0?0?10000010211100000--1110000110132?100001-1-0000100010?????????????????????????????????11?2100111100?--??1100011000?
	Chrysemys_picta                1--100011101110011210000100000110000000201010000220211001122-00001200201000101102200010010010100112101---------------1100010-01010110000000211100000--11100001101310100001-1-00001000101111012111011111011010102111110--11221001101011--0011100110000
	Trachemys_scripta              1--100011100110011210000100000110000000211010000220211001122-10001200201000101102200010010010100112101---------------1100010-01010110000100211100000--11100001101310100001-1-000000001011?-0121110?--11011010102--??-0-----21001101011--0011-----0000
	Emys_orbicularis               1--100011001110011210000?000001100000?00-1010000220211001122-00001200201000101102200010010010100112101---------------1100010-010101100000002111001010010100001001301000001-1-0010000???111101211101110101101010211111???11221001101?11--00?1100110000
	Geoclemys_hamiltonii           1--1000110011100112110001000001100000000-1010110220211001122-10001210201000101102200010010010100112101---------------1100110-01010111000010211100000--11100000101311100001-1-00101000101111012111011101011010102111110--11221001101011--001110011000?
	Echmatemys_wyomingensis        ????????????????????????????????????????????????????????????????????????????????????????????????????????????????????????0010-0101011?0000?02111(0 1)0000--11100001100311100001-1-0010000010??????????????????101??02????????112??????0???1--?0???????????
	Emarginachelys_cretacea        1--1000111?111000??100001000?0110000?????1010??1220211??1122-100012????10?01??102200???010???????????1---------------11?011??012?0?1?000???211100100--11100?0?0?130?000001-1-00????00??11???1??????11??????1????????????11?2?????0???1--01?110011????
	Baptemys_wyomingensis          1--10001110111000?2100001000001100000002?1010001220211001122-1000(0 1)?002?10001?01022?001?0-2-1??0?112101---------------1100110-0100011?0000?0211100000--1110000110131?000001-1-001100000-11?1?1??????11????1?1?1??11??1???1122?????01??1--1??110011????
	Dermatemys_mawii               1--100011(0 1)0111000?210000100000110000000201010001220211001122-100012002010001101022000100-2-1010?112101---------------1100010-01(0 1)00111010000211100000--1110000?101300100001-1-1001000000111100-01101110101101010211??10--11221001101101--00?1100110003
	Xenochelys_formosa             1--10?01100?1100112??????00????10?010000-1?10?0?2????1?01122-?020-0??20??????0?????001??110?????1121?1---------------11?0110-01?10121010000211100000--11100001002301100001-1-00-1-20011??????????????????????????????????????????????????????????????
	Staurotypus_triporcatus        1--100011001110011211010100000110001?000-1010001220211101122-10001000201000100102200010011010101112101---------------1100210-011001210(0 1)00002111000010111100101002301000001-1-00-1-2001111110110110111010111-0102111?10--11221001102101--110110011???3
	Sternotherus_odoratus          1--1000110011100112100101000001100000000-1010001220211101122-10001000201000100102200010011010101112101---------------1100110-0110012111000021110000101---?1--1002301000001-1-11-1-2001111110110110111010111-0102111110--11221001101101--1101100110003
	Kinosternon_flavescens         1--1000110011100112100101000001100000000-1010001220211101122-1000100020100010010220001001101??01112101---------------1100110-0110012011000021110000111---?1--1002301000001-1-11-1-2001111110110110111???111-0112111110--11221001101111--11011001100?3
	Basilemys_variolosa            1--1??0111?1??00???10000100?00110?00???????1?????20?21???122-?0???????????????10?????????????????????????????????????110001120101111?0(0 1)0000211101000--1110000100?30?000100(0 2)11001000001011?1?0-0????1?????????????????????12??????01011--00?1000??000?
	Yehguia_tatsuensis             ????????????????????????????????????????????????????????????????????????????????????????????????????????????????????????001120????11???000?2????1000--1110000??0?3??000100010000000000-?????????????????????????????????11???????0????????11?????????
	Adocus_beatus                  1--100011101110011210000100100110000010211010001220211101122-100012102?10101?010220001?010011-1?011100???????????????110001120101111?0(0 1)00?02111?1000--11100001000300000100010001010000-1111?0-011011001011?1?1??1???????11220001101011--011110011????
	Hoplochelys_crassa             ????????????????????????????????????????????????????????????????????????????????????????????????????????????????????????0210-?11?0?1?000??02111?0000--1110000000030?000001-1-00-1-1000-??????????????????101????????????1122??????????--?????????????
	Apalone_spinifera              1--1010111011100112110001001001112101001-1111001220221101122-10011210101010100102200010010011-12112101---------------11020112-100013001-03-------110--111101-100-30-0-1----1-----------110100-011001201011010-12111110--11221101102111--0001101110014
	Plastomenus_aff._thomassii     1--10?011101110?11211000100?0?11----1000-111100?220221101122-100112101010101001022?0010??00101121121?1---------------11020112-100013001-03-------100--?????101-0-3--??1----------------??????????????????10?????1????????????????????????????????????
	Pelodiscus_sinensis            1--10101110111001121100010010011?2??1000-1111001220221101122-10010210101010100102200010010011-1?1121?1---------------11?20112-100013001-03-------110--11110101-0-3--001----------------110?00-01100120?0110-0-1211??10--?1????0???2??????????????001?
	Lissemys_punctata              1--1010111011100112110001001001112101000-1111001220221101122-10011010101010100102200010010010012112101---------------11020112-100013001-03-------110--111101-101-30-0-1----1-----------110100-011001201011010-1211--10--11221101102111--0101101110014
	Anosteira_ornata               1--1??0111?1??001??10000100??011?200?????1111???220221???122-1001(0 1)0?0?010?01??1022?0???010??????????01---------------11?1011201000120010030211??-100--11100101002301001----1-----------??????????????????????????????????1????????????--???110211????
	Carettochelys_insculpta        1--1010111011100112100101001001112000000-1111001220221101122-10011010101010100102200010010011-1?112101---------------110101120100012001000-2-----100--11100101002301001----1-----------110100-011001101011010102111110--1122001-102111--0101102110004

;

END;
BEGIN AUTHORS;
AUTHOR  NAME = Diego_Pol CODE = 0;
END;

BEGIN CODONS;
	CODESET * UNTITLED   =  universal:  1- 245;


END;

BEGIN NOTES;

	SUT   TAXON = 4 NAME = color INTEGER = 0;
	SUT   TAXON = 12 NAME = color INTEGER = 0;
	SUT   TAXON = 14 NAME = color INTEGER = 0;
	SUT   TAXON = 29 NAME = color INTEGER = 0;
	SUT   TAXON = 34 NAME = color INTEGER = 0;
	SUT   TAXON = 37 NAME = color INTEGER = 0;
	SUT   TAXON = 68 NAME = color INTEGER = 0;
	SUT   TAXON = 69 NAME = color INTEGER = 0;
	SUT   TAXON = 75 NAME = color INTEGER = 0;
	SUT   TAXON = 77 NAME = color INTEGER = 0;
	SUT   TAXON = 91 NAME = color INTEGER = 0;

	SU  T = 1 C = 1 N = color I = 4;
	SU  T = 2 C = 1 N = color I = 4;
	SU  T = 3 C = 1 N = color I = 4;
	SU  T = 5 C = 1 N = color I = 4;
	SU  T = 7 C = 1 N = color I = 4;
	SU  T = 9 C = 1 N = color I = 4;
	SU  T = 11 C = 1 N = color I = 4;
	SU  T = 18 C = 1 N = color I = 4;
	SU  T = 21 C = 1 N = color I = 4;
	SU  T = 24 C = 1 N = color I = 4;
	SU  T = 25 C = 1 N = color I = 4;
	SU  T = 29 C = 1 N = color I = 7;
	SU  T = 30 C = 1 N = color I = 4;
	SU  T = 31 C = 1 N = color I = 4;
	SU  T = 32 C = 1 N = color I = 4;
	SU  T = 33 C = 1 N = color I = 4;
	SU  T = 34 C = 1 N = color I = 7;
	SU  T = 35 C = 1 N = color I = 4;
	SU  T = 37 C = 1 N = color I = 7;
	SU  T = 41 C = 1 N = color I = 4;
	SU  T = 42 C = 1 N = color I = 4;
	SU  T = 43 C = 1 N = color I = 4;
	SU  T = 44 C = 1 N = color I = 4;
	SU  T = 46 C = 1 N = color I = 4;
	SU  T = 47 C = 1 N = color I = 4;
	SU  T = 48 C = 1 N = color I = 4;
	SU  T = 50 C = 1 N = color I = 4;
	SU  T = 51 C = 1 N = color I = 4;
	SU  T = 52 C = 1 N = color I = 4;
	SU  T = 53 C = 1 N = color I = 4;
	SU  T = 54 C = 1 N = color I = 4;
	SU  T = 57 C = 1 N = color I = 4;
	SU  T = 60 C = 1 N = color I = 4;
	SU  T = 61 C = 1 N = color I = 4;
	SU  T = 62 C = 1 N = color I = 4;
	SU  T = 68 C = 1 N = color I = 4;
	SU  T = 69 C = 1 N = color I = 6;

	SU  T = 1 C = 2 N = color I = 4;
	SU  T = 2 C = 2 N = color I = 4;
	SU  T = 3 C = 2 N = color I = 4;
	SU  T = 5 C = 2 N = color I = 4;
	SU  T = 7 C = 2 N = color I = 4;
	SU  T = 9 C = 2 N = color I = 4;
	SU  T = 18 C = 2 N = color I = 4;
	SU  T = 21 C = 2 N = color I = 4;
	SU  T = 24 C = 2 N = color I = 4;
	SU  T = 25 C = 2 N = color I = 4;
	SU  T = 29 C = 2 N = color I = 7;
	SU  T = 34 C = 2 N = color I = 7;
	SU  T = 37 C = 2 N = color I = 7;
	SU  T = 41 C = 2 N = color I = 4;
	SU  T = 46 C = 2 N = color I = 4;
	SU  T = 47 C = 2 N = color I = 4;
	SU  T = 48 C = 2 N = color I = 4;
	SU  T = 50 C = 2 N = color I = 4;
	SU  T = 51 C = 2 N = color I = 4;
	SU  T = 52 C = 2 N = color I = 4;
	SU  T = 53 C = 2 N = color I = 4;
	SU  T = 54 C = 2 N = color I = 4;
	SU  T = 57 C = 2 N = color I = 4;
	SU  T = 60 C = 2 N = color I = 4;
	SU  T = 61 C = 2 N = color I = 4;
	SU  T = 62 C = 2 N = color I = 4;
	SU  T = 68 C = 2 N = color I = 4;
	SU  T = 69 C = 2 N = color I = 6;

	SU  T = 1 C = 3 N = color I = 4;
	SU  T = 2 C = 3 N = color I = 4;
	SU  T = 3 C = 3 N = color I = 4;
	SU  T = 5 C = 3 N = color I = 4;
	SU  T = 7 C = 3 N = color I = 4;
	SU  T = 18 C = 3 N = color I = 4;
	SU  T = 25 C = 3 N = color I = 4;
	SU  T = 29 C = 3 N = color I = 7;
	SU  T = 34 C = 3 N = color I = 7;
	SU  T = 37 C = 3 N = color I = 7;
	SU  T = 68 C = 3 N = color I = 4;
	SU  T = 69 C = 3 N = color I = 6;

	SU  T = 1 C = 4 N = color I = 4;
	SU  T = 3 C = 4 N = color I = 4;
	SU  T = 5 C = 4 N = color I = 4;
	SU  T = 7 C = 4 N = color I = 4;
	SU  T = 9 C = 4 N = color I = 4;
	SU  T = 11 C = 4 N = color I = 4;
	SU  T = 18 C = 4 N = color I = 4;
	SU  T = 21 C = 4 N = color I = 4;
	SU  T = 24 C = 4 N = color I = 4;
	SU  T = 29 C = 4 N = color I = 7;
	SU  T = 30 C = 4 N = color I = 4;
	SU  T = 31 C = 4 N = color I = 4;
	SU  T = 32 C = 4 N = color I = 4;
	SU  T = 33 C = 4 N = color I = 4;
	SU  T = 34 C = 4 N = color I = 7;
	SU  T = 35 C = 4 N = color I = 4;
	SU  T = 36 C = 4 N = color I = 4;
	SU  T = 37 C = 4 N = color I = 7;
	SU  T = 41 C = 4 N = color I = 4;
	SU  T = 42 C = 4 N = color I = 4;
	SU  T = 43 C = 4 N = color I = 4;
	SU  T = 44 C = 4 N = color I = 4;
	SU  T = 45 C = 4 N = color I = 4;
	SU  T = 46 C = 4 N = color I = 4;
	SU  T = 47 C = 4 N = color I = 4;
	SU  T = 48 C = 4 N = color I = 4;
	SU  T = 49 C = 4 N = color I = 4;
	SU  T = 50 C = 4 N = color I = 4;
	SU  T = 54 C = 4 N = color I = 4;
	SU  T = 60 C = 4 N = color I = 4;
	SU  T = 61 C = 4 N = color I = 4;
	SU  T = 68 C = 4 N = color I = 4;
	SU  T = 69 C = 4 N = color I = 6;

	SU  T = 2 C = 5 N = color I = 4;
	SU  T = 9 C = 5 N = color I = 4;
	SU  T = 11 C = 5 N = color I = 4;
	SU  T = 18 C = 5 N = color I = 4;
	SU  T = 20 C = 5 N = color I = 4;
	SU  T = 21 C = 5 N = color I = 4;
	SU  T = 29 C = 5 N = color I = 7;
	SU  T = 34 C = 5 N = color I = 7;
	SU  T = 37 C = 5 N = color I = 7;
	SU  T = 41 C = 5 N = color I = 4;
	SU  T = 43 C = 5 N = color I = 4;
	SU  T = 46 C = 5 N = color I = 4;
	SU  T = 47 C = 5 N = color I = 4;
	SU  T = 48 C = 5 N = color I = 4;
	SU  T = 49 C = 5 N = color I = 4;
	SU  T = 50 C = 5 N = color I = 4;
	SU  T = 51 C = 5 N = color I = 4;
	SU  T = 52 C = 5 N = color I = 4;
	SU  T = 53 C = 5 N = color I = 4;
	SU  T = 54 C = 5 N = color I = 4;
	SU  T = 57 C = 5 N = color I = 4;
	SU  T = 59 C = 5 N = color I = 4;
	SU  T = 61 C = 5 N = color I = 4;
	SU  T = 62 C = 5 N = color I = 4;
	SU  T = 63 C = 5 N = color I = 4;
	SU  T = 66 C = 5 N = color I = 4;
	SU  T = 68 C = 5 N = color I = 4;
	SU  T = 69 C = 5 N = color I = 6;
	SU  T = 70 C = 5 N = color I = 4;
	SU  T = 71 C = 5 N = color I = 4;
	SU  T = 72 C = 5 N = color I = 4;
	SU  T = 73 C = 5 N = color I = 4;
	SU  T = 76 C = 5 N = color I = 4;
	SU  T = 78 C = 5 N = color I = 4;
	SU  T = 79 C = 5 N = color I = 4;
	SU  T = 81 C = 5 N = color I = 4;
	SU  T = 83 C = 5 N = color I = 4;
	SU  T = 84 C = 5 N = color I = 4;
	SU  T = 85 C = 5 N = color I = 4;
	SU  T = 87 C = 5 N = color I = 4;
	SU  T = 88 C = 5 N = color I = 4;
	SU  T = 89 C = 5 N = color I = 4;
	SU  T = 92 C = 5 N = color I = 4;
	SU  T = 94 C = 5 N = color I = 4;
	SU  T = 97 C = 5 N = color I = 4;
	SU  T = 99 C = 5 N = color I = 4;

	SU  T = 1 C = 6 N = color I = 4;
	SU  T = 2 C = 6 N = color I = 4;
	SU  T = 5 C = 6 N = color I = 4;
	SU  T = 7 C = 6 N = color I = 4;
	SU  T = 9 C = 6 N = color I = 4;
	SU  T = 18 C = 6 N = color I = 4;
	SU  T = 20 C = 6 N = color I = 4;
	SU  T = 21 C = 6 N = color I = 4;
	SU  T = 29 C = 6 N = color I = 7;
	SU  T = 34 C = 6 N = color I = 7;
	SU  T = 36 C = 6 N = color I = 4;
	SU  T = 37 C = 6 N = color I = 7;
	SU  T = 41 C = 6 N = color I = 4;
	SU  T = 46 C = 6 N = color I = 4;
	SU  T = 47 C = 6 N = color I = 4;
	SU  T = 48 C = 6 N = color I = 4;
	SU  T = 49 C = 6 N = color I = 4;
	SU  T = 50 C = 6 N = color I = 4;
	SU  T = 51 C = 6 N = color I = 4;
	SU  T = 52 C = 6 N = color I = 4;
	SU  T = 53 C = 6 N = color I = 4;
	SU  T = 54 C = 6 N = color I = 4;
	SU  T = 57 C = 6 N = color I = 4;
	SU  T = 61 C = 6 N = color I = 4;
	SU  T = 62 C = 6 N = color I = 4;
	SU  T = 63 C = 6 N = color I = 4;
	SU  T = 64 C = 6 N = color I = 4;
	SU  T = 68 C = 6 N = color I = 4;
	SU  T = 69 C = 6 N = color I = 6;
	SU  T = 70 C = 6 N = color I = 4;
	SU  T = 71 C = 6 N = color I = 4;
	SU  T = 72 C = 6 N = color I = 4;
	SU  T = 73 C = 6 N = color I = 4;
	SU  T = 76 C = 6 N = color I = 4;
	SU  T = 78 C = 6 N = color I = 4;
	SU  T = 79 C = 6 N = color I = 4;
	SU  T = 81 C = 6 N = color I = 4;
	SU  T = 83 C = 6 N = color I = 4;
	SU  T = 84 C = 6 N = color I = 4;
	SU  T = 85 C = 6 N = color I = 4;
	SU  T = 87 C = 6 N = color I = 4;
	SU  T = 88 C = 6 N = color I = 4;
	SU  T = 89 C = 6 N = color I = 4;
	SU  T = 92 C = 6 N = color I = 4;

	SU  T = 1 C = 7 N = color I = 4;
	SU  T = 2 C = 7 N = color I = 4;
	SU  T = 3 C = 7 N = color I = 4;
	SU  T = 5 C = 7 N = color I = 4;
	SU  T = 7 C = 7 N = color I = 4;
	SU  T = 18 C = 7 N = color I = 4;
	SU  T = 20 C = 7 N = color I = 4;
	SU  T = 21 C = 7 N = color I = 4;
	SU  T = 24 C = 7 N = color I = 4;
	SU  T = 29 C = 7 N = color I = 7;
	SU  T = 34 C = 7 N = color I = 7;
	SU  T = 37 C = 7 N = color I = 7;
	SU  T = 38 C = 7 N = color I = 4;
	SU  T = 39 C = 7 N = color I = 4;
	SU  T = 40 C = 7 N = color I = 4;
	SU  T = 51 C = 7 N = color I = 4;
	SU  T = 52 C = 7 N = color I = 4;
	SU  T = 53 C = 7 N = color I = 4;
	SU  T = 57 C = 7 N = color I = 4;
	SU  T = 58 C = 7 N = color I = 4;
	SU  T = 59 C = 7 N = color I = 4;
	SU  T = 61 C = 7 N = color I = 4;
	SU  T = 62 C = 7 N = color I = 4;
	SU  T = 63 C = 7 N = color I = 4;
	SU  T = 64 C = 7 N = color I = 4;
	SU  T = 66 C = 7 N = color I = 4;
	SU  T = 68 C = 7 N = color I = 4;
	SU  T = 69 C = 7 N = color I = 6;
	SU  T = 70 C = 7 N = color I = 4;
	SU  T = 71 C = 7 N = color I = 4;
	SU  T = 72 C = 7 N = color I = 4;
	SU  T = 73 C = 7 N = color I = 4;
	SU  T = 76 C = 7 N = color I = 4;
	SU  T = 78 C = 7 N = color I = 4;
	SU  T = 79 C = 7 N = color I = 4;
	SU  T = 81 C = 7 N = color I = 4;
	SU  T = 83 C = 7 N = color I = 4;
	SU  T = 84 C = 7 N = color I = 4;
	SU  T = 85 C = 7 N = color I = 4;
	SU  T = 87 C = 7 N = color I = 4;
	SU  T = 88 C = 7 N = color I = 4;
	SU  T = 89 C = 7 N = color I = 4;
	SU  T = 90 C = 7 N = color I = 4;
	SU  T = 92 C = 7 N = color I = 4;
	SU  T = 94 C = 7 N = color I = 4;
	SU  T = 97 C = 7 N = color I = 4;
	SU  T = 98 C = 7 N = color I = 4;
	SU  T = 99 C = 7 N = color I = 4;

	SU  T = 3 C = 8 N = color I = 4;
	SU  T = 5 C = 8 N = color I = 4;
	SU  T = 15 C = 8 N = color I = 4;
	SU  T = 29 C = 8 N = color I = 7;
	SU  T = 34 C = 8 N = color I = 7;
	SU  T = 37 C = 8 N = color I = 7;
	SU  T = 68 C = 8 N = color I = 4;
	SU  T = 69 C = 8 N = color I = 6;

	SU  T = 1 C = 9 N = color I = 4;
	SU  T = 2 C = 9 N = color I = 4;
	SU  T = 3 C = 9 N = color I = 4;
	SU  T = 5 C = 9 N = color I = 4;
	SU  T = 7 C = 9 N = color I = 4;
	SU  T = 8 C = 9 N = color I = 4;
	SU  T = 29 C = 9 N = color I = 7;
	SU  T = 34 C = 9 N = color I = 7;
	SU  T = 37 C = 9 N = color I = 7;
	SU  T = 68 C = 9 N = color I = 4;
	SU  T = 69 C = 9 N = color I = 6;

	SU  T = 3 C = 10 N = color I = 4;
	SU  T = 5 C = 10 N = color I = 4;
	SU  T = 7 C = 10 N = color I = 4;
	SU  T = 18 C = 10 N = color I = 4;
	SU  T = 20 C = 10 N = color I = 4;
	SU  T = 21 C = 10 N = color I = 4;
	SU  T = 29 C = 10 N = color I = 7;
	SU  T = 34 C = 10 N = color I = 7;
	SU  T = 37 C = 10 N = color I = 7;
	SU  T = 66 C = 10 N = color I = 4;
	SU  T = 68 C = 10 N = color I = 4;
	SU  T = 69 C = 10 N = color I = 6;
	SU  T = 70 C = 10 N = color I = 4;
	SU  T = 71 C = 10 N = color I = 4;
	SU  T = 81 C = 10 N = color I = 4;
	SU  T = 87 C = 10 N = color I = 4;
	SU  T = 88 C = 10 N = color I = 4;
	SU  T = 89 C = 10 N = color I = 4;

	SU  T = 29 C = 11 N = color I = 7;
	SU  T = 69 C = 11 N = color I = 6;

	SU  T = 1 C = 12 N = color I = 4;
	SU  T = 5 C = 12 N = color I = 4;
	SU  T = 7 C = 12 N = color I = 4;
	SU  T = 8 C = 12 N = color I = 4;
	SU  T = 9 C = 12 N = color I = 4;
	SU  T = 11 C = 12 N = color I = 4;
	SU  T = 18 C = 12 N = color I = 4;
	SU  T = 20 C = 12 N = color I = 4;
	SU  T = 21 C = 12 N = color I = 4;
	SU  T = 24 C = 12 N = color I = 4;
	SU  T = 29 C = 12 N = color I = 7;
	SU  T = 30 C = 12 N = color I = 4;
	SU  T = 31 C = 12 N = color I = 4;
	SU  T = 34 C = 12 N = color I = 7;
	SU  T = 35 C = 12 N = color I = 4;
	SU  T = 36 C = 12 N = color I = 4;
	SU  T = 37 C = 12 N = color I = 7;
	SU  T = 41 C = 12 N = color I = 4;
	SU  T = 49 C = 12 N = color I = 4;
	SU  T = 50 C = 12 N = color I = 4;
	SU  T = 54 C = 12 N = color I = 4;
	SU  T = 57 C = 12 N = color I = 4;
	SU  T = 63 C = 12 N = color I = 4;
	SU  T = 64 C = 12 N = color I = 4;
	SU  T = 66 C = 12 N = color I = 4;
	SU  T = 68 C = 12 N = color I = 4;
	SU  T = 69 C = 12 N = color I = 6;
	SU  T = 79 C = 12 N = color I = 4;

	SU  T = 1 C = 13 N = color I = 4;
	SU  T = 3 C = 13 N = color I = 4;
	SU  T = 5 C = 13 N = color I = 4;
	SU  T = 7 C = 13 N = color I = 4;
	SU  T = 9 C = 13 N = color I = 4;
	SU  T = 29 C = 13 N = color I = 7;
	SU  T = 34 C = 13 N = color I = 7;
	SU  T = 37 C = 13 N = color I = 7;
	SU  T = 66 C = 13 N = color I = 4;
	SU  T = 68 C = 13 N = color I = 4;
	SU  T = 69 C = 13 N = color I = 6;

	SU  T = 24 C = 14 N = color I = 4;
	SU  T = 29 C = 14 N = color I = 7;
	SU  T = 34 C = 14 N = color I = 7;
	SU  T = 37 C = 14 N = color I = 7;
	SU  T = 51 C = 14 N = color I = 4;
	SU  T = 52 C = 14 N = color I = 4;
	SU  T = 53 C = 14 N = color I = 4;
	SU  T = 68 C = 14 N = color I = 4;
	SU  T = 69 C = 14 N = color I = 6;

	SU  T = 1 C = 15 N = color I = 4;
	SU  T = 2 C = 15 N = color I = 4;
	SU  T = 3 C = 15 N = color I = 4;
	SU  T = 5 C = 15 N = color I = 4;
	SU  T = 9 C = 15 N = color I = 4;
	SU  T = 10 C = 15 N = color I = 4;
	SU  T = 11 C = 15 N = color I = 4;
	SU  T = 15 C = 15 N = color I = 4;
	SU  T = 18 C = 15 N = color I = 4;
	SU  T = 20 C = 15 N = color I = 4;
	SU  T = 21 C = 15 N = color I = 4;
	SU  T = 29 C = 15 N = color I = 7;
	SU  T = 30 C = 15 N = color I = 4;
	SU  T = 31 C = 15 N = color I = 4;
	SU  T = 32 C = 15 N = color I = 4;
	SU  T = 33 C = 15 N = color I = 4;
	SU  T = 34 C = 15 N = color I = 7;
	SU  T = 35 C = 15 N = color I = 4;
	SU  T = 36 C = 15 N = color I = 4;
	SU  T = 37 C = 15 N = color I = 7;
	SU  T = 38 C = 15 N = color I = 4;
	SU  T = 39 C = 15 N = color I = 4;
	SU  T = 40 C = 15 N = color I = 4;
	SU  T = 41 C = 15 N = color I = 4;
	SU  T = 42 C = 15 N = color I = 4;
	SU  T = 44 C = 15 N = color I = 4;
	SU  T = 46 C = 15 N = color I = 4;
	SU  T = 47 C = 15 N = color I = 4;
	SU  T = 48 C = 15 N = color I = 4;
	SU  T = 49 C = 15 N = color I = 4;
	SU  T = 50 C = 15 N = color I = 4;
	SU  T = 51 C = 15 N = color I = 4;
	SU  T = 52 C = 15 N = color I = 4;
	SU  T = 53 C = 15 N = color I = 4;
	SU  T = 54 C = 15 N = color I = 4;
	SU  T = 57 C = 15 N = color I = 4;
	SU  T = 58 C = 15 N = color I = 4;
	SU  T = 59 C = 15 N = color I = 4;
	SU  T = 60 C = 15 N = color I = 4;
	SU  T = 61 C = 15 N = color I = 4;
	SU  T = 62 C = 15 N = color I = 4;
	SU  T = 63 C = 15 N = color I = 4;
	SU  T = 64 C = 15 N = color I = 4;
	SU  T = 66 C = 15 N = color I = 4;
	SU  T = 68 C = 15 N = color I = 4;
	SU  T = 69 C = 15 N = color I = 6;
	SU  T = 70 C = 15 N = color I = 4;
	SU  T = 71 C = 15 N = color I = 4;
	SU  T = 72 C = 15 N = color I = 4;
	SU  T = 73 C = 15 N = color I = 4;
	SU  T = 76 C = 15 N = color I = 4;
	SU  T = 78 C = 15 N = color I = 4;
	SU  T = 79 C = 15 N = color I = 4;
	SU  T = 81 C = 15 N = color I = 4;
	SU  T = 83 C = 15 N = color I = 4;
	SU  T = 84 C = 15 N = color I = 4;
	SU  T = 85 C = 15 N = color I = 4;
	SU  T = 87 C = 15 N = color I = 4;
	SU  T = 88 C = 15 N = color I = 4;
	SU  T = 89 C = 15 N = color I = 4;
	SU  T = 90 C = 15 N = color I = 4;
	SU  T = 92 C = 15 N = color I = 4;
	SU  T = 94 C = 15 N = color I = 4;
	SU  T = 97 C = 15 N = color I = 4;
	SU  T = 98 C = 15 N = color I = 4;
	SU  T = 99 C = 15 N = color I = 4;

	SU  T = 15 C = 16 N = color I = 4;
	SU  T = 18 C = 16 N = color I = 4;
	SU  T = 20 C = 16 N = color I = 4;
	SU  T = 21 C = 16 N = color I = 4;
	SU  T = 24 C = 16 N = color I = 4;
	SU  T = 29 C = 16 N = color I = 7;
	SU  T = 30 C = 16 N = color I = 4;
	SU  T = 31 C = 16 N = color I = 4;
	SU  T = 32 C = 16 N = color I = 4;
	SU  T = 33 C = 16 N = color I = 4;
	SU  T = 34 C = 16 N = color I = 7;
	SU  T = 35 C = 16 N = color I = 4;
	SU  T = 36 C = 16 N = color I = 4;
	SU  T = 37 C = 16 N = color I = 7;
	SU  T = 38 C = 16 N = color I = 4;
	SU  T = 39 C = 16 N = color I = 4;
	SU  T = 40 C = 16 N = color I = 4;
	SU  T = 42 C = 16 N = color I = 4;
	SU  T = 43 C = 16 N = color I = 4;
	SU  T = 44 C = 16 N = color I = 4;
	SU  T = 45 C = 16 N = color I = 4;
	SU  T = 46 C = 16 N = color I = 4;
	SU  T = 47 C = 16 N = color I = 4;
	SU  T = 48 C = 16 N = color I = 4;
	SU  T = 49 C = 16 N = color I = 4;
	SU  T = 50 C = 16 N = color I = 4;
	SU  T = 53 C = 16 N = color I = 4;
	SU  T = 57 C = 16 N = color I = 4;
	SU  T = 58 C = 16 N = color I = 4;
	SU  T = 59 C = 16 N = color I = 4;
	SU  T = 60 C = 16 N = color I = 4;
	SU  T = 61 C = 16 N = color I = 4;
	SU  T = 62 C = 16 N = color I = 4;
	SU  T = 63 C = 16 N = color I = 4;
	SU  T = 64 C = 16 N = color I = 4;
	SU  T = 66 C = 16 N = color I = 4;
	SU  T = 68 C = 16 N = color I = 4;
	SU  T = 69 C = 16 N = color I = 6;
	SU  T = 70 C = 16 N = color I = 4;
	SU  T = 71 C = 16 N = color I = 4;
	SU  T = 72 C = 16 N = color I = 4;
	SU  T = 73 C = 16 N = color I = 4;
	SU  T = 76 C = 16 N = color I = 4;
	SU  T = 78 C = 16 N = color I = 4;
	SU  T = 79 C = 16 N = color I = 4;
	SU  T = 81 C = 16 N = color I = 4;
	SU  T = 83 C = 16 N = color I = 4;
	SU  T = 84 C = 16 N = color I = 4;
	SU  T = 85 C = 16 N = color I = 4;
	SU  T = 87 C = 16 N = color I = 4;
	SU  T = 88 C = 16 N = color I = 4;
	SU  T = 89 C = 16 N = color I = 4;
	SU  T = 90 C = 16 N = color I = 4;
	SU  T = 92 C = 16 N = color I = 4;
	SU  T = 94 C = 16 N = color I = 4;
	SU  T = 97 C = 16 N = color I = 4;
	SU  T = 98 C = 16 N = color I = 4;
	SU  T = 99 C = 16 N = color I = 4;

	SU  C = 17 N = color I = 0;
	SU  T = 29 C = 17 N = color I = 7;
	SU  T = 69 C = 17 N = color I = 6;

	SU  C = 18 N = color I = 0;
	SU  T = 29 C = 18 N = color I = 7;
	SU  T = 69 C = 18 N = color I = 6;

	SU  T = 29 C = 19 N = color I = 7;
	SU  T = 69 C = 19 N = color I = 6;

	SU  T = 1 C = 20 N = color I = 4;
	SU  T = 2 C = 20 N = color I = 4;
	SU  T = 3 C = 20 N = color I = 4;
	SU  T = 5 C = 20 N = color I = 4;
	SU  T = 29 C = 20 N = color I = 7;
	SU  T = 34 C = 20 N = color I = 7;
	SU  T = 37 C = 20 N = color I = 7;
	SU  T = 66 C = 20 N = color I = 4;
	SU  T = 68 C = 20 N = color I = 4;
	SU  T = 69 C = 20 N = color I = 6;

	SU  T = 2 C = 21 N = color I = 4;
	SU  T = 3 C = 21 N = color I = 4;
	SU  T = 5 C = 21 N = color I = 4;
	SU  T = 7 C = 21 N = color I = 4;
	SU  T = 8 C = 21 N = color I = 4;
	SU  T = 9 C = 21 N = color I = 4;
	SU  T = 15 C = 21 N = color I = 4;
	SU  T = 18 C = 21 N = color I = 4;
	SU  T = 20 C = 21 N = color I = 4;
	SU  T = 21 C = 21 N = color I = 4;
	SU  T = 24 C = 21 N = color I = 4;
	SU  T = 29 C = 21 N = color I = 7;
	SU  T = 30 C = 21 N = color I = 4;
	SU  T = 31 C = 21 N = color I = 4;
	SU  T = 32 C = 21 N = color I = 4;
	SU  T = 33 C = 21 N = color I = 4;
	SU  T = 34 C = 21 N = color I = 7;
	SU  T = 35 C = 21 N = color I = 4;
	SU  T = 36 C = 21 N = color I = 4;
	SU  T = 37 C = 21 N = color I = 7;
	SU  T = 38 C = 21 N = color I = 4;
	SU  T = 39 C = 21 N = color I = 4;
	SU  T = 40 C = 21 N = color I = 4;
	SU  T = 41 C = 21 N = color I = 4;
	SU  T = 42 C = 21 N = color I = 4;
	SU  T = 43 C = 21 N = color I = 4;
	SU  T = 44 C = 21 N = color I = 4;
	SU  T = 46 C = 21 N = color I = 4;
	SU  T = 47 C = 21 N = color I = 4;
	SU  T = 48 C = 21 N = color I = 4;
	SU  T = 49 C = 21 N = color I = 4;
	SU  T = 50 C = 21 N = color I = 4;
	SU  T = 52 C = 21 N = color I = 4;
	SU  T = 53 C = 21 N = color I = 4;
	SU  T = 54 C = 21 N = color I = 4;
	SU  T = 57 C = 21 N = color I = 4;
	SU  T = 58 C = 21 N = color I = 4;
	SU  T = 59 C = 21 N = color I = 4;
	SU  T = 60 C = 21 N = color I = 4;
	SU  T = 61 C = 21 N = color I = 4;
	SU  T = 62 C = 21 N = color I = 4;
	SU  T = 63 C = 21 N = color I = 4;
	SU  T = 64 C = 21 N = color I = 4;
	SU  T = 66 C = 21 N = color I = 4;
	SU  T = 68 C = 21 N = color I = 4;
	SU  T = 69 C = 21 N = color I = 6;
	SU  T = 70 C = 21 N = color I = 4;
	SU  T = 71 C = 21 N = color I = 4;
	SU  T = 72 C = 21 N = color I = 4;
	SU  T = 73 C = 21 N = color I = 4;
	SU  T = 76 C = 21 N = color I = 4;
	SU  T = 78 C = 21 N = color I = 4;
	SU  T = 79 C = 21 N = color I = 4;
	SU  T = 83 C = 21 N = color I = 4;
	SU  T = 84 C = 21 N = color I = 4;
	SU  T = 85 C = 21 N = color I = 4;
	SU  T = 88 C = 21 N = color I = 4;
	SU  T = 89 C = 21 N = color I = 4;
	SU  T = 90 C = 21 N = color I = 4;
	SU  T = 98 C = 21 N = color I = 4;
	SU  T = 99 C = 21 N = color I = 4;

	SU  T = 1 C = 22 N = color I = 4;
	SU  T = 2 C = 22 N = color I = 4;
	SU  T = 3 C = 22 N = color I = 4;
	SU  T = 5 C = 22 N = color I = 4;
	SU  T = 7 C = 22 N = color I = 4;
	SU  T = 8 C = 22 N = color I = 4;
	SU  T = 9 C = 22 N = color I = 4;
	SU  T = 18 C = 22 N = color I = 4;
	SU  T = 20 C = 22 N = color I = 4;
	SU  T = 21 C = 22 N = color I = 4;
	SU  T = 24 C = 22 N = color I = 4;
	SU  T = 29 C = 22 N = color I = 7;
	SU  T = 34 C = 22 N = color I = 7;
	SU  T = 37 C = 22 N = color I = 7;
	SU  T = 38 C = 22 N = color I = 4;
	SU  T = 39 C = 22 N = color I = 4;
	SU  T = 40 C = 22 N = color I = 4;
	SU  T = 41 C = 22 N = color I = 4;
	SU  T = 42 C = 22 N = color I = 4;
	SU  T = 43 C = 22 N = color I = 4;
	SU  T = 44 C = 22 N = color I = 4;
	SU  T = 46 C = 22 N = color I = 4;
	SU  T = 47 C = 22 N = color I = 4;
	SU  T = 48 C = 22 N = color I = 4;
	SU  T = 49 C = 22 N = color I = 4;
	SU  T = 50 C = 22 N = color I = 4;
	SU  T = 52 C = 22 N = color I = 4;
	SU  T = 53 C = 22 N = color I = 4;
	SU  T = 54 C = 22 N = color I = 4;
	SU  T = 57 C = 22 N = color I = 4;
	SU  T = 58 C = 22 N = color I = 4;
	SU  T = 59 C = 22 N = color I = 4;
	SU  T = 60 C = 22 N = color I = 4;
	SU  T = 61 C = 22 N = color I = 4;
	SU  T = 62 C = 22 N = color I = 4;
	SU  T = 63 C = 22 N = color I = 4;
	SU  T = 64 C = 22 N = color I = 4;
	SU  T = 66 C = 22 N = color I = 4;
	SU  T = 68 C = 22 N = color I = 4;
	SU  T = 69 C = 22 N = color I = 6;
	SU  T = 70 C = 22 N = color I = 4;
	SU  T = 71 C = 22 N = color I = 4;
	SU  T = 72 C = 22 N = color I = 4;
	SU  T = 73 C = 22 N = color I = 4;
	SU  T = 76 C = 22 N = color I = 4;
	SU  T = 78 C = 22 N = color I = 4;
	SU  T = 79 C = 22 N = color I = 4;
	SU  T = 81 C = 22 N = color I = 4;
	SU  T = 83 C = 22 N = color I = 4;
	SU  T = 84 C = 22 N = color I = 4;
	SU  T = 85 C = 22 N = color I = 4;
	SU  T = 87 C = 22 N = color I = 4;
	SU  T = 88 C = 22 N = color I = 4;
	SU  T = 89 C = 22 N = color I = 4;
	SU  T = 90 C = 22 N = color I = 4;
	SU  T = 92 C = 22 N = color I = 4;
	SU  T = 94 C = 22 N = color I = 4;
	SU  T = 97 C = 22 N = color I = 4;
	SU  T = 98 C = 22 N = color I = 4;
	SU  T = 99 C = 22 N = color I = 4;

	SU  T = 1 C = 23 N = color I = 4;
	SU  T = 2 C = 23 N = color I = 4;
	SU  T = 3 C = 23 N = color I = 4;
	SU  T = 5 C = 23 N = color I = 4;
	SU  T = 7 C = 23 N = color I = 4;
	SU  T = 9 C = 23 N = color I = 4;
	SU  T = 18 C = 23 N = color I = 4;
	SU  T = 20 C = 23 N = color I = 4;
	SU  T = 21 C = 23 N = color I = 4;
	SU  T = 24 C = 23 N = color I = 4;
	SU  T = 29 C = 23 N = color I = 7;
	SU  T = 34 C = 23 N = color I = 7;
	SU  T = 37 C = 23 N = color I = 7;
	SU  T = 38 C = 23 N = color I = 4;
	SU  T = 39 C = 23 N = color I = 4;
	SU  T = 40 C = 23 N = color I = 4;
	SU  T = 41 C = 23 N = color I = 4;
	SU  T = 42 C = 23 N = color I = 4;
	SU  T = 44 C = 23 N = color I = 4;
	SU  T = 46 C = 23 N = color I = 4;
	SU  T = 47 C = 23 N = color I = 4;
	SU  T = 48 C = 23 N = color I = 4;
	SU  T = 49 C = 23 N = color I = 4;
	SU  T = 50 C = 23 N = color I = 4;
	SU  T = 52 C = 23 N = color I = 4;
	SU  T = 53 C = 23 N = color I = 4;
	SU  T = 54 C = 23 N = color I = 4;
	SU  T = 57 C = 23 N = color I = 4;
	SU  T = 58 C = 23 N = color I = 4;
	SU  T = 59 C = 23 N = color I = 4;
	SU  T = 60 C = 23 N = color I = 4;
	SU  T = 61 C = 23 N = color I = 4;
	SU  T = 62 C = 23 N = color I = 4;
	SU  T = 63 C = 23 N = color I = 4;
	SU  T = 64 C = 23 N = color I = 4;
	SU  T = 66 C = 23 N = color I = 4;
	SU  T = 68 C = 23 N = color I = 4;
	SU  T = 69 C = 23 N = color I = 6;
	SU  T = 70 C = 23 N = color I = 4;
	SU  T = 72 C = 23 N = color I = 4;
	SU  T = 73 C = 23 N = color I = 4;
	SU  T = 76 C = 23 N = color I = 4;
	SU  T = 78 C = 23 N = color I = 4;
	SU  T = 79 C = 23 N = color I = 4;
	SU  T = 81 C = 23 N = color I = 4;
	SU  T = 83 C = 23 N = color I = 4;
	SU  T = 84 C = 23 N = color I = 4;
	SU  T = 85 C = 23 N = color I = 4;
	SU  T = 90 C = 23 N = color I = 4;
	SU  T = 92 C = 23 N = color I = 4;
	SU  T = 94 C = 23 N = color I = 4;
	SU  T = 97 C = 23 N = color I = 4;
	SU  T = 98 C = 23 N = color I = 4;

	SU  T = 2 C = 24 N = color I = 4;
	SU  T = 3 C = 24 N = color I = 4;
	SU  T = 5 C = 24 N = color I = 4;
	SU  T = 7 C = 24 N = color I = 4;
	SU  T = 8 C = 24 N = color I = 4;
	SU  T = 9 C = 24 N = color I = 4;
	SU  T = 21 C = 24 N = color I = 4;
	SU  T = 24 C = 24 N = color I = 4;
	SU  T = 29 C = 24 N = color I = 7;
	SU  T = 34 C = 24 N = color I = 7;
	SU  T = 37 C = 24 N = color I = 7;
	SU  T = 38 C = 24 N = color I = 4;
	SU  T = 39 C = 24 N = color I = 4;
	SU  T = 40 C = 24 N = color I = 4;
	SU  T = 41 C = 24 N = color I = 4;
	SU  T = 42 C = 24 N = color I = 4;
	SU  T = 43 C = 24 N = color I = 4;
	SU  T = 44 C = 24 N = color I = 4;
	SU  T = 46 C = 24 N = color I = 4;
	SU  T = 47 C = 24 N = color I = 4;
	SU  T = 48 C = 24 N = color I = 4;
	SU  T = 49 C = 24 N = color I = 4;
	SU  T = 50 C = 24 N = color I = 4;
	SU  T = 52 C = 24 N = color I = 4;
	SU  T = 53 C = 24 N = color I = 4;
	SU  T = 54 C = 24 N = color I = 4;
	SU  T = 57 C = 24 N = color I = 4;
	SU  T = 58 C = 24 N = color I = 4;
	SU  T = 59 C = 24 N = color I = 4;
	SU  T = 60 C = 24 N = color I = 4;
	SU  T = 61 C = 24 N = color I = 4;
	SU  T = 62 C = 24 N = color I = 4;
	SU  T = 63 C = 24 N = color I = 4;
	SU  T = 64 C = 24 N = color I = 4;
	SU  T = 66 C = 24 N = color I = 4;
	SU  T = 68 C = 24 N = color I = 4;
	SU  T = 69 C = 24 N = color I = 6;
	SU  T = 70 C = 24 N = color I = 4;
	SU  T = 71 C = 24 N = color I = 4;
	SU  T = 72 C = 24 N = color I = 4;
	SU  T = 73 C = 24 N = color I = 4;
	SU  T = 76 C = 24 N = color I = 4;
	SU  T = 78 C = 24 N = color I = 4;
	SU  T = 79 C = 24 N = color I = 4;
	SU  T = 81 C = 24 N = color I = 4;
	SU  T = 83 C = 24 N = color I = 4;
	SU  T = 84 C = 24 N = color I = 4;
	SU  T = 85 C = 24 N = color I = 4;
	SU  T = 87 C = 24 N = color I = 4;
	SU  T = 88 C = 24 N = color I = 4;
	SU  T = 89 C = 24 N = color I = 4;
	SU  T = 90 C = 24 N = color I = 4;
	SU  T = 92 C = 24 N = color I = 4;
	SU  T = 94 C = 24 N = color I = 4;
	SU  T = 97 C = 24 N = color I = 4;
	SU  T = 98 C = 24 N = color I = 4;
	SU  T = 99 C = 24 N = color I = 4;

	SU  T = 1 C = 25 N = color I = 4;
	SU  T = 2 C = 25 N = color I = 4;
	SU  T = 3 C = 25 N = color I = 4;
	SU  T = 5 C = 25 N = color I = 4;
	SU  T = 7 C = 25 N = color I = 4;
	SU  T = 8 C = 25 N = color I = 4;
	SU  T = 9 C = 25 N = color I = 4;
	SU  T = 11 C = 25 N = color I = 4;
	SU  T = 18 C = 25 N = color I = 4;
	SU  T = 20 C = 25 N = color I = 4;
	SU  T = 21 C = 25 N = color I = 4;
	SU  T = 24 C = 25 N = color I = 4;
	SU  T = 29 C = 25 N = color I = 7;
	SU  T = 34 C = 25 N = color I = 7;
	SU  T = 37 C = 25 N = color I = 7;
	SU  T = 41 C = 25 N = color I = 4;
	SU  T = 42 C = 25 N = color I = 4;
	SU  T = 44 C = 25 N = color I = 4;
	SU  T = 46 C = 25 N = color I = 4;
	SU  T = 47 C = 25 N = color I = 4;
	SU  T = 48 C = 25 N = color I = 4;
	SU  T = 49 C = 25 N = color I = 4;
	SU  T = 50 C = 25 N = color I = 4;
	SU  T = 52 C = 25 N = color I = 4;
	SU  T = 54 C = 25 N = color I = 4;
	SU  T = 57 C = 25 N = color I = 4;
	SU  T = 61 C = 25 N = color I = 4;
	SU  T = 62 C = 25 N = color I = 4;
	SU  T = 63 C = 25 N = color I = 4;
	SU  T = 64 C = 25 N = color I = 4;
	SU  T = 66 C = 25 N = color I = 4;
	SU  T = 68 C = 25 N = color I = 4;
	SU  T = 69 C = 25 N = color I = 6;
	SU  T = 70 C = 25 N = color I = 4;
	SU  T = 71 C = 25 N = color I = 4;
	SU  T = 72 C = 25 N = color I = 4;

	SU  T = 1 C = 26 N = color I = 4;
	SU  T = 3 C = 26 N = color I = 4;
	SU  T = 5 C = 26 N = color I = 4;
	SU  T = 7 C = 26 N = color I = 4;
	SU  T = 9 C = 26 N = color I = 4;
	SU  T = 20 C = 26 N = color I = 4;
	SU  T = 29 C = 26 N = color I = 7;
	SU  T = 30 C = 26 N = color I = 4;
	SU  T = 31 C = 26 N = color I = 4;
	SU  T = 32 C = 26 N = color I = 4;
	SU  T = 33 C = 26 N = color I = 4;
	SU  T = 34 C = 26 N = color I = 7;
	SU  T = 35 C = 26 N = color I = 4;
	SU  T = 36 C = 26 N = color I = 4;
	SU  T = 37 C = 26 N = color I = 7;
	SU  T = 38 C = 26 N = color I = 4;
	SU  T = 39 C = 26 N = color I = 4;
	SU  T = 40 C = 26 N = color I = 4;
	SU  T = 41 C = 26 N = color I = 4;
	SU  T = 42 C = 26 N = color I = 4;
	SU  T = 45 C = 26 N = color I = 4;
	SU  T = 46 C = 26 N = color I = 4;
	SU  T = 47 C = 26 N = color I = 4;
	SU  T = 48 C = 26 N = color I = 4;
	SU  T = 49 C = 26 N = color I = 4;
	SU  T = 50 C = 26 N = color I = 4;
	SU  T = 52 C = 26 N = color I = 4;
	SU  T = 53 C = 26 N = color I = 4;
	SU  T = 54 C = 26 N = color I = 4;
	SU  T = 57 C = 26 N = color I = 4;
	SU  T = 58 C = 26 N = color I = 4;
	SU  T = 59 C = 26 N = color I = 4;
	SU  T = 60 C = 26 N = color I = 4;
	SU  T = 61 C = 26 N = color I = 4;
	SU  T = 62 C = 26 N = color I = 4;
	SU  T = 63 C = 26 N = color I = 4;
	SU  T = 64 C = 26 N = color I = 4;
	SU  T = 66 C = 26 N = color I = 4;
	SU  T = 68 C = 26 N = color I = 4;
	SU  T = 69 C = 26 N = color I = 6;
	SU  T = 70 C = 26 N = color I = 4;
	SU  T = 71 C = 26 N = color I = 4;
	SU  T = 72 C = 26 N = color I = 4;
	SU  T = 73 C = 26 N = color I = 4;
	SU  T = 76 C = 26 N = color I = 4;
	SU  T = 78 C = 26 N = color I = 4;
	SU  T = 79 C = 26 N = color I = 4;
	SU  T = 81 C = 26 N = color I = 4;
	SU  T = 83 C = 26 N = color I = 4;
	SU  T = 84 C = 26 N = color I = 4;
	SU  T = 85 C = 26 N = color I = 4;
	SU  T = 87 C = 26 N = color I = 4;
	SU  T = 88 C = 26 N = color I = 4;
	SU  T = 89 C = 26 N = color I = 4;
	SU  T = 90 C = 26 N = color I = 4;
	SU  T = 92 C = 26 N = color I = 4;
	SU  T = 94 C = 26 N = color I = 4;
	SU  T = 97 C = 26 N = color I = 4;
	SU  T = 98 C = 26 N = color I = 4;
	SU  T = 99 C = 26 N = color I = 4;

	SU  C = 27 N = color I = 0;
	SU  T = 29 C = 27 N = color I = 7;
	SU  T = 69 C = 27 N = color I = 6;

	SU  C = 28 N = color I = 0;
	SU  T = 29 C = 28 N = color I = 7;
	SU  T = 69 C = 28 N = color I = 6;

	SU  C = 29 N = color I = 0;
	SU  T = 29 C = 29 N = color I = 7;
	SU  T = 69 C = 29 N = color I = 6;

	SU  T = 1 C = 30 N = color I = 4;
	SU  T = 2 C = 30 N = color I = 4;
	SU  T = 3 C = 30 N = color I = 4;
	SU  T = 5 C = 30 N = color I = 4;
	SU  T = 7 C = 30 N = color I = 4;
	SU  T = 9 C = 30 N = color I = 4;
	SU  T = 15 C = 30 N = color I = 4;
	SU  T = 18 C = 30 N = color I = 4;
	SU  T = 21 C = 30 N = color I = 4;
	SU  T = 29 C = 30 N = color I = 7;
	SU  T = 34 C = 30 N = color I = 7;
	SU  T = 37 C = 30 N = color I = 7;
	SU  T = 45 C = 30 N = color I = 4;
	SU  T = 46 C = 30 N = color I = 4;
	SU  T = 47 C = 30 N = color I = 4;
	SU  T = 48 C = 30 N = color I = 4;
	SU  T = 49 C = 30 N = color I = 4;
	SU  T = 50 C = 30 N = color I = 4;
	SU  T = 51 C = 30 N = color I = 4;
	SU  T = 52 C = 30 N = color I = 4;
	SU  T = 53 C = 30 N = color I = 4;
	SU  T = 54 C = 30 N = color I = 4;
	SU  T = 57 C = 30 N = color I = 4;
	SU  T = 58 C = 30 N = color I = 4;
	SU  T = 61 C = 30 N = color I = 4;
	SU  T = 62 C = 30 N = color I = 4;
	SU  T = 63 C = 30 N = color I = 4;
	SU  T = 64 C = 30 N = color I = 4;
	SU  T = 66 C = 30 N = color I = 4;
	SU  T = 68 C = 30 N = color I = 4;
	SU  T = 69 C = 30 N = color I = 6;
	SU  T = 70 C = 30 N = color I = 4;
	SU  T = 71 C = 30 N = color I = 4;
	SU  T = 72 C = 30 N = color I = 4;
	SU  T = 73 C = 30 N = color I = 4;
	SU  T = 76 C = 30 N = color I = 4;
	SU  T = 78 C = 30 N = color I = 4;
	SU  T = 79 C = 30 N = color I = 4;
	SU  T = 81 C = 30 N = color I = 4;
	SU  T = 83 C = 30 N = color I = 4;
	SU  T = 84 C = 30 N = color I = 4;
	SU  T = 85 C = 30 N = color I = 4;
	SU  T = 87 C = 30 N = color I = 4;
	SU  T = 88 C = 30 N = color I = 4;
	SU  T = 89 C = 30 N = color I = 4;
	SU  T = 90 C = 30 N = color I = 4;
	SU  T = 92 C = 30 N = color I = 4;
	SU  T = 94 C = 30 N = color I = 4;
	SU  T = 97 C = 30 N = color I = 4;
	SU  T = 98 C = 30 N = color I = 4;
	SU  T = 99 C = 30 N = color I = 4;

	SU  T = 2 C = 31 N = color I = 4;
	SU  T = 3 C = 31 N = color I = 4;
	SU  T = 5 C = 31 N = color I = 4;
	SU  T = 7 C = 31 N = color I = 4;
	SU  T = 29 C = 31 N = color I = 7;
	SU  T = 34 C = 31 N = color I = 7;
	SU  T = 37 C = 31 N = color I = 7;
	SU  T = 68 C = 31 N = color I = 4;
	SU  T = 69 C = 31 N = color I = 6;

	SU  T = 1 C = 32 N = color I = 4;
	SU  T = 2 C = 32 N = color I = 4;
	SU  T = 3 C = 32 N = color I = 4;
	SU  T = 5 C = 32 N = color I = 4;
	SU  T = 7 C = 32 N = color I = 4;
	SU  T = 8 C = 32 N = color I = 4;
	SU  T = 29 C = 32 N = color I = 7;
	SU  T = 34 C = 32 N = color I = 7;
	SU  T = 37 C = 32 N = color I = 7;
	SU  T = 68 C = 32 N = color I = 4;
	SU  T = 69 C = 32 N = color I = 6;

	SU  T = 1 C = 33 N = color I = 4;
	SU  T = 2 C = 33 N = color I = 4;
	SU  T = 3 C = 33 N = color I = 4;
	SU  T = 5 C = 33 N = color I = 4;
	SU  T = 7 C = 33 N = color I = 4;
	SU  T = 9 C = 33 N = color I = 4;
	SU  T = 18 C = 33 N = color I = 4;
	SU  T = 21 C = 33 N = color I = 4;
	SU  T = 24 C = 33 N = color I = 4;
	SU  T = 29 C = 33 N = color I = 7;
	SU  T = 30 C = 33 N = color I = 4;
	SU  T = 31 C = 33 N = color I = 4;
	SU  T = 32 C = 33 N = color I = 4;
	SU  T = 33 C = 33 N = color I = 4;
	SU  T = 34 C = 33 N = color I = 7;
	SU  T = 35 C = 33 N = color I = 4;
	SU  T = 37 C = 33 N = color I = 7;
	SU  T = 38 C = 33 N = color I = 4;
	SU  T = 39 C = 33 N = color I = 4;
	SU  T = 40 C = 33 N = color I = 4;
	SU  T = 41 C = 33 N = color I = 4;
	SU  T = 42 C = 33 N = color I = 4;
	SU  T = 43 C = 33 N = color I = 4;
	SU  T = 44 C = 33 N = color I = 4;
	SU  T = 46 C = 33 N = color I = 4;
	SU  T = 47 C = 33 N = color I = 4;
	SU  T = 48 C = 33 N = color I = 4;
	SU  T = 49 C = 33 N = color I = 4;
	SU  T = 50 C = 33 N = color I = 4;
	SU  T = 51 C = 33 N = color I = 4;
	SU  T = 52 C = 33 N = color I = 4;
	SU  T = 53 C = 33 N = color I = 4;
	SU  T = 54 C = 33 N = color I = 4;
	SU  T = 57 C = 33 N = color I = 4;
	SU  T = 59 C = 33 N = color I = 4;
	SU  T = 61 C = 33 N = color I = 4;
	SU  T = 62 C = 33 N = color I = 4;
	SU  T = 63 C = 33 N = color I = 4;
	SU  T = 64 C = 33 N = color I = 4;
	SU  T = 66 C = 33 N = color I = 4;
	SU  T = 68 C = 33 N = color I = 4;
	SU  T = 69 C = 33 N = color I = 6;
	SU  T = 70 C = 33 N = color I = 4;
	SU  T = 71 C = 33 N = color I = 4;
	SU  T = 72 C = 33 N = color I = 4;
	SU  T = 73 C = 33 N = color I = 4;
	SU  T = 76 C = 33 N = color I = 4;
	SU  T = 78 C = 33 N = color I = 4;
	SU  T = 79 C = 33 N = color I = 4;
	SU  T = 81 C = 33 N = color I = 4;
	SU  T = 83 C = 33 N = color I = 4;
	SU  T = 84 C = 33 N = color I = 4;
	SU  T = 85 C = 33 N = color I = 4;
	SU  T = 87 C = 33 N = color I = 4;
	SU  T = 88 C = 33 N = color I = 4;
	SU  T = 89 C = 33 N = color I = 4;
	SU  T = 90 C = 33 N = color I = 4;
	SU  T = 92 C = 33 N = color I = 4;

	SU  T = 2 C = 34 N = color I = 4;
	SU  T = 3 C = 34 N = color I = 4;
	SU  T = 5 C = 34 N = color I = 4;
	SU  T = 18 C = 34 N = color I = 4;
	SU  T = 21 C = 34 N = color I = 4;
	SU  T = 29 C = 34 N = color I = 7;
	SU  T = 30 C = 34 N = color I = 4;
	SU  T = 31 C = 34 N = color I = 4;
	SU  T = 32 C = 34 N = color I = 4;
	SU  T = 33 C = 34 N = color I = 4;
	SU  T = 34 C = 34 N = color I = 7;
	SU  T = 35 C = 34 N = color I = 4;
	SU  T = 36 C = 34 N = color I = 4;
	SU  T = 37 C = 34 N = color I = 7;
	SU  T = 38 C = 34 N = color I = 4;
	SU  T = 39 C = 34 N = color I = 4;
	SU  T = 40 C = 34 N = color I = 4;
	SU  T = 42 C = 34 N = color I = 4;
	SU  T = 46 C = 34 N = color I = 4;
	SU  T = 47 C = 34 N = color I = 4;
	SU  T = 48 C = 34 N = color I = 4;
	SU  T = 49 C = 34 N = color I = 4;
	SU  T = 50 C = 34 N = color I = 4;
	SU  T = 51 C = 34 N = color I = 4;
	SU  T = 52 C = 34 N = color I = 4;
	SU  T = 53 C = 34 N = color I = 4;
	SU  T = 54 C = 34 N = color I = 4;
	SU  T = 57 C = 34 N = color I = 4;
	SU  T = 59 C = 34 N = color I = 4;
	SU  T = 61 C = 34 N = color I = 4;
	SU  T = 62 C = 34 N = color I = 4;
	SU  T = 66 C = 34 N = color I = 4;
	SU  T = 68 C = 34 N = color I = 4;
	SU  T = 69 C = 34 N = color I = 6;
	SU  T = 70 C = 34 N = color I = 4;
	SU  T = 71 C = 34 N = color I = 4;
	SU  T = 72 C = 34 N = color I = 4;
	SU  T = 73 C = 34 N = color I = 4;
	SU  T = 76 C = 34 N = color I = 4;
	SU  T = 78 C = 34 N = color I = 4;
	SU  T = 79 C = 34 N = color I = 4;
	SU  T = 81 C = 34 N = color I = 4;
	SU  T = 83 C = 34 N = color I = 4;
	SU  T = 84 C = 34 N = color I = 4;
	SU  T = 85 C = 34 N = color I = 4;
	SU  T = 87 C = 34 N = color I = 4;
	SU  T = 88 C = 34 N = color I = 4;
	SU  T = 89 C = 34 N = color I = 4;
	SU  T = 92 C = 34 N = color I = 4;

	SU  T = 1 C = 35 N = color I = 4;
	SU  T = 2 C = 35 N = color I = 4;
	SU  T = 3 C = 35 N = color I = 4;
	SU  T = 5 C = 35 N = color I = 4;
	SU  T = 7 C = 35 N = color I = 4;
	SU  T = 8 C = 35 N = color I = 4;
	SU  T = 9 C = 35 N = color I = 4;
	SU  T = 15 C = 35 N = color I = 4;
	SU  T = 18 C = 35 N = color I = 4;
	SU  T = 21 C = 35 N = color I = 4;
	SU  T = 24 C = 35 N = color I = 4;
	SU  T = 29 C = 35 N = color I = 7;
	SU  T = 30 C = 35 N = color I = 4;
	SU  T = 31 C = 35 N = color I = 4;
	SU  T = 32 C = 35 N = color I = 4;
	SU  T = 33 C = 35 N = color I = 4;
	SU  T = 34 C = 35 N = color I = 7;
	SU  T = 35 C = 35 N = color I = 4;
	SU  T = 36 C = 35 N = color I = 4;
	SU  T = 37 C = 35 N = color I = 7;
	SU  T = 38 C = 35 N = color I = 4;
	SU  T = 39 C = 35 N = color I = 4;
	SU  T = 40 C = 35 N = color I = 4;
	SU  T = 41 C = 35 N = color I = 4;
	SU  T = 42 C = 35 N = color I = 4;
	SU  T = 43 C = 35 N = color I = 4;
	SU  T = 44 C = 35 N = color I = 4;
	SU  T = 46 C = 35 N = color I = 4;
	SU  T = 47 C = 35 N = color I = 4;
	SU  T = 48 C = 35 N = color I = 4;
	SU  T = 49 C = 35 N = color I = 4;
	SU  T = 50 C = 35 N = color I = 4;
	SU  T = 51 C = 35 N = color I = 4;
	SU  T = 52 C = 35 N = color I = 4;
	SU  T = 53 C = 35 N = color I = 4;
	SU  T = 54 C = 35 N = color I = 4;
	SU  T = 57 C = 35 N = color I = 4;
	SU  T = 59 C = 35 N = color I = 4;
	SU  T = 60 C = 35 N = color I = 4;
	SU  T = 61 C = 35 N = color I = 4;
	SU  T = 62 C = 35 N = color I = 4;
	SU  T = 63 C = 35 N = color I = 4;
	SU  T = 64 C = 35 N = color I = 4;
	SU  T = 66 C = 35 N = color I = 4;
	SU  T = 68 C = 35 N = color I = 4;
	SU  T = 69 C = 35 N = color I = 6;
	SU  T = 70 C = 35 N = color I = 4;
	SU  T = 71 C = 35 N = color I = 4;
	SU  T = 72 C = 35 N = color I = 4;
	SU  T = 73 C = 35 N = color I = 4;
	SU  T = 76 C = 35 N = color I = 4;
	SU  T = 78 C = 35 N = color I = 4;
	SU  T = 79 C = 35 N = color I = 4;
	SU  T = 81 C = 35 N = color I = 4;
	SU  T = 83 C = 35 N = color I = 4;
	SU  T = 84 C = 35 N = color I = 4;
	SU  T = 85 C = 35 N = color I = 4;
	SU  T = 87 C = 35 N = color I = 4;
	SU  T = 88 C = 35 N = color I = 4;
	SU  T = 89 C = 35 N = color I = 4;
	SU  T = 90 C = 35 N = color I = 4;
	SU  T = 92 C = 35 N = color I = 4;
	SU  T = 98 C = 35 N = color I = 4;
	SU  T = 99 C = 35 N = color I = 4;

	SU  T = 1 C = 36 N = color I = 4;
	SU  T = 2 C = 36 N = color I = 4;
	SU  T = 3 C = 36 N = color I = 4;
	SU  T = 5 C = 36 N = color I = 4;
	SU  T = 7 C = 36 N = color I = 4;
	SU  T = 8 C = 36 N = color I = 4;
	SU  T = 9 C = 36 N = color I = 4;
	SU  T = 15 C = 36 N = color I = 4;
	SU  T = 18 C = 36 N = color I = 4;
	SU  T = 21 C = 36 N = color I = 4;
	SU  T = 24 C = 36 N = color I = 4;
	SU  T = 29 C = 36 N = color I = 7;
	SU  T = 30 C = 36 N = color I = 4;
	SU  T = 31 C = 36 N = color I = 4;
	SU  T = 32 C = 36 N = color I = 4;
	SU  T = 33 C = 36 N = color I = 4;
	SU  T = 34 C = 36 N = color I = 7;
	SU  T = 35 C = 36 N = color I = 4;
	SU  T = 36 C = 36 N = color I = 4;
	SU  T = 37 C = 36 N = color I = 7;
	SU  T = 38 C = 36 N = color I = 4;
	SU  T = 39 C = 36 N = color I = 4;
	SU  T = 40 C = 36 N = color I = 4;
	SU  T = 41 C = 36 N = color I = 4;
	SU  T = 42 C = 36 N = color I = 4;
	SU  T = 46 C = 36 N = color I = 4;
	SU  T = 47 C = 36 N = color I = 4;
	SU  T = 48 C = 36 N = color I = 4;
	SU  T = 49 C = 36 N = color I = 4;
	SU  T = 50 C = 36 N = color I = 4;
	SU  T = 51 C = 36 N = color I = 4;
	SU  T = 52 C = 36 N = color I = 4;
	SU  T = 53 C = 36 N = color I = 4;
	SU  T = 54 C = 36 N = color I = 4;
	SU  T = 57 C = 36 N = color I = 4;
	SU  T = 58 C = 36 N = color I = 4;
	SU  T = 59 C = 36 N = color I = 4;
	SU  T = 60 C = 36 N = color I = 4;
	SU  T = 61 C = 36 N = color I = 4;
	SU  T = 62 C = 36 N = color I = 4;
	SU  T = 63 C = 36 N = color I = 4;
	SU  T = 66 C = 36 N = color I = 4;
	SU  T = 68 C = 36 N = color I = 4;
	SU  T = 69 C = 36 N = color I = 6;
	SU  T = 72 C = 36 N = color I = 4;
	SU  T = 73 C = 36 N = color I = 4;
	SU  T = 76 C = 36 N = color I = 4;
	SU  T = 78 C = 36 N = color I = 4;
	SU  T = 79 C = 36 N = color I = 4;
	SU  T = 81 C = 36 N = color I = 4;
	SU  T = 83 C = 36 N = color I = 4;
	SU  T = 84 C = 36 N = color I = 4;
	SU  T = 85 C = 36 N = color I = 4;
	SU  T = 88 C = 36 N = color I = 4;
	SU  T = 89 C = 36 N = color I = 4;
	SU  T = 90 C = 36 N = color I = 4;
	SU  T = 92 C = 36 N = color I = 4;
	SU  T = 94 C = 36 N = color I = 4;
	SU  T = 97 C = 36 N = color I = 4;
	SU  T = 98 C = 36 N = color I = 4;
	SU  T = 99 C = 36 N = color I = 4;

	SU  C = 37 N = color I = 0;
	SU  T = 29 C = 37 N = color I = 7;
	SU  T = 69 C = 37 N = color I = 6;

	SU  T = 29 C = 38 N = color I = 7;
	SU  T = 69 C = 38 N = color I = 6;

	SU  C = 39 N = color I = 0;
	SU  T = 1 C = 39 N = color I = 0;
	SU  T = 2 C = 39 N = color I = 0;
	SU  T = 3 C = 39 N = color I = 0;
	SU  T = 4 C = 39 N = color I = 0;
	SU  T = 5 C = 39 N = color I = 0;
	SU  T = 6 C = 39 N = color I = 0;
	SU  T = 7 C = 39 N = color I = 0;
	SU  T = 8 C = 39 N = color I = 0;
	SU  T = 9 C = 39 N = color I = 0;
	SU  T = 10 C = 39 N = color I = 0;
	SU  T = 11 C = 39 N = color I = 0;
	SU  T = 12 C = 39 N = color I = 0;
	SU  T = 14 C = 39 N = color I = 0;
	SU  T = 15 C = 39 N = color I = 0;
	SU  T = 18 C = 39 N = color I = 0;
	SU  T = 20 C = 39 N = color I = 0;
	SU  T = 21 C = 39 N = color I = 0;
	SU  T = 23 C = 39 N = color I = 0;
	SU  T = 24 C = 39 N = color I = 0;
	SU  T = 25 C = 39 N = color I = 0;
	SU  T = 26 C = 39 N = color I = 0;
	SU  T = 27 C = 39 N = color I = 0;
	SU  T = 29 C = 39 N = color I = 7;
	SU  T = 30 C = 39 N = color I = 0;
	SU  T = 31 C = 39 N = color I = 0;
	SU  T = 32 C = 39 N = color I = 0;
	SU  T = 33 C = 39 N = color I = 0;
	SU  T = 34 C = 39 N = color I = 0;
	SU  T = 35 C = 39 N = color I = 0;
	SU  T = 36 C = 39 N = color I = 0;
	SU  T = 37 C = 39 N = color I = 0;
	SU  T = 38 C = 39 N = color I = 0;
	SU  T = 39 C = 39 N = color I = 0;
	SU  T = 40 C = 39 N = color I = 0;
	SU  T = 41 C = 39 N = color I = 0;
	SU  T = 42 C = 39 N = color I = 0;
	SU  T = 43 C = 39 N = color I = 0;
	SU  T = 44 C = 39 N = color I = 0;
	SU  T = 45 C = 39 N = color I = 0;
	SU  T = 46 C = 39 N = color I = 0;
	SU  T = 47 C = 39 N = color I = 0;
	SU  T = 48 C = 39 N = color I = 0;
	SU  T = 49 C = 39 N = color I = 0;
	SU  T = 50 C = 39 N = color I = 0;
	SU  T = 51 C = 39 N = color I = 0;
	SU  T = 52 C = 39 N = color I = 0;
	SU  T = 53 C = 39 N = color I = 0;
	SU  T = 54 C = 39 N = color I = 0;
	SU  T = 56 C = 39 N = color I = 0;
	SU  T = 57 C = 39 N = color I = 0;
	SU  T = 58 C = 39 N = color I = 0;
	SU  T = 59 C = 39 N = color I = 0;
	SU  T = 60 C = 39 N = color I = 0;
	SU  T = 61 C = 39 N = color I = 0;
	SU  T = 62 C = 39 N = color I = 0;
	SU  T = 63 C = 39 N = color I = 0;
	SU  T = 64 C = 39 N = color I = 0;
	SU  T = 65 C = 39 N = color I = 0;
	SU  T = 66 C = 39 N = color I = 0;
	SU  T = 68 C = 39 N = color I = 4;
	SU  T = 69 C = 39 N = color I = 6;
	SU  T = 70 C = 39 N = color I = 0;
	SU  T = 71 C = 39 N = color I = 0;
	SU  T = 72 C = 39 N = color I = 0;
	SU  T = 73 C = 39 N = color I = 0;
	SU  T = 76 C = 39 N = color I = 0;
	SU  T = 78 C = 39 N = color I = 0;
	SU  T = 79 C = 39 N = color I = 0;
	SU  T = 81 C = 39 N = color I = 0;
	SU  T = 83 C = 39 N = color I = 0;
	SU  T = 84 C = 39 N = color I = 0;
	SU  T = 85 C = 39 N = color I = 0;
	SU  T = 86 C = 39 N = color I = 0;
	SU  T = 87 C = 39 N = color I = 0;
	SU  T = 88 C = 39 N = color I = 0;
	SU  T = 89 C = 39 N = color I = 0;
	SU  T = 90 C = 39 N = color I = 0;
	SU  T = 91 C = 39 N = color I = 0;
	SU  T = 92 C = 39 N = color I = 0;
	SU  T = 93 C = 39 N = color I = 0;
	SU  T = 94 C = 39 N = color I = 0;
	SU  T = 97 C = 39 N = color I = 0;
	SU  T = 98 C = 39 N = color I = 0;
	SU  T = 99 C = 39 N = color I = 0;

	SU  C = 40 N = color I = 0;
	SU  T = 29 C = 40 N = color I = 7;
	SU  T = 69 C = 40 N = color I = 6;

	SU  C = 41 N = color I = 0;
	SU  T = 29 C = 41 N = color I = 7;
	SU  T = 69 C = 41 N = color I = 6;

	SU  T = 1 C = 42 N = color I = 4;
	SU  T = 2 C = 42 N = color I = 4;
	SU  T = 3 C = 42 N = color I = 4;
	SU  T = 5 C = 42 N = color I = 4;
	SU  T = 7 C = 42 N = color I = 4;
	SU  T = 29 C = 42 N = color I = 7;
	SU  T = 34 C = 42 N = color I = 7;
	SU  T = 37 C = 42 N = color I = 7;
	SU  T = 68 C = 42 N = color I = 4;
	SU  T = 69 C = 42 N = color I = 6;

	SU  T = 1 C = 43 N = color I = 4;
	SU  T = 2 C = 43 N = color I = 4;
	SU  T = 3 C = 43 N = color I = 4;
	SU  T = 5 C = 43 N = color I = 4;
	SU  T = 8 C = 43 N = color I = 4;
	SU  T = 9 C = 43 N = color I = 4;
	SU  T = 18 C = 43 N = color I = 4;
	SU  T = 21 C = 43 N = color I = 4;
	SU  T = 29 C = 43 N = color I = 7;
	SU  T = 30 C = 43 N = color I = 4;
	SU  T = 31 C = 43 N = color I = 4;
	SU  T = 32 C = 43 N = color I = 4;
	SU  T = 33 C = 43 N = color I = 4;
	SU  T = 34 C = 43 N = color I = 7;
	SU  T = 35 C = 43 N = color I = 4;
	SU  T = 36 C = 43 N = color I = 4;
	SU  T = 37 C = 43 N = color I = 7;
	SU  T = 41 C = 43 N = color I = 4;
	SU  T = 46 C = 43 N = color I = 4;
	SU  T = 47 C = 43 N = color I = 4;
	SU  T = 48 C = 43 N = color I = 4;
	SU  T = 49 C = 43 N = color I = 4;
	SU  T = 50 C = 43 N = color I = 4;
	SU  T = 51 C = 43 N = color I = 4;
	SU  T = 52 C = 43 N = color I = 4;
	SU  T = 57 C = 43 N = color I = 4;
	SU  T = 58 C = 43 N = color I = 4;
	SU  T = 59 C = 43 N = color I = 4;
	SU  T = 61 C = 43 N = color I = 4;
	SU  T = 62 C = 43 N = color I = 4;
	SU  T = 63 C = 43 N = color I = 4;
	SU  T = 64 C = 43 N = color I = 4;
	SU  T = 66 C = 43 N = color I = 4;
	SU  T = 68 C = 43 N = color I = 4;
	SU  T = 69 C = 43 N = color I = 6;
	SU  T = 70 C = 43 N = color I = 4;
	SU  T = 71 C = 43 N = color I = 4;
	SU  T = 72 C = 43 N = color I = 4;
	SU  T = 73 C = 43 N = color I = 4;
	SU  T = 76 C = 43 N = color I = 4;
	SU  T = 78 C = 43 N = color I = 4;
	SU  T = 79 C = 43 N = color I = 4;
	SU  T = 81 C = 43 N = color I = 4;
	SU  T = 83 C = 43 N = color I = 4;
	SU  T = 84 C = 43 N = color I = 4;
	SU  T = 85 C = 43 N = color I = 4;
	SU  T = 87 C = 43 N = color I = 4;
	SU  T = 88 C = 43 N = color I = 4;
	SU  T = 89 C = 43 N = color I = 4;
	SU  T = 92 C = 43 N = color I = 4;

	SU  T = 1 C = 44 N = color I = 4;
	SU  T = 2 C = 44 N = color I = 4;
	SU  T = 3 C = 44 N = color I = 4;
	SU  T = 5 C = 44 N = color I = 4;
	SU  T = 29 C = 44 N = color I = 7;
	SU  T = 34 C = 44 N = color I = 7;
	SU  T = 37 C = 44 N = color I = 7;
	SU  T = 68 C = 44 N = color I = 4;
	SU  T = 69 C = 44 N = color I = 6;

	SU  T = 1 C = 45 N = color I = 4;
	SU  T = 2 C = 45 N = color I = 4;
	SU  T = 3 C = 45 N = color I = 4;
	SU  T = 5 C = 45 N = color I = 4;
	SU  T = 9 C = 45 N = color I = 4;
	SU  T = 15 C = 45 N = color I = 4;
	SU  T = 18 C = 45 N = color I = 4;
	SU  T = 20 C = 45 N = color I = 4;
	SU  T = 21 C = 45 N = color I = 4;
	SU  T = 29 C = 45 N = color I = 7;
	SU  T = 30 C = 45 N = color I = 4;
	SU  T = 31 C = 45 N = color I = 4;
	SU  T = 32 C = 45 N = color I = 4;
	SU  T = 33 C = 45 N = color I = 4;
	SU  T = 34 C = 45 N = color I = 7;
	SU  T = 36 C = 45 N = color I = 4;
	SU  T = 37 C = 45 N = color I = 7;
	SU  T = 40 C = 45 N = color I = 4;
	SU  T = 41 C = 45 N = color I = 4;
	SU  T = 42 C = 45 N = color I = 4;
	SU  T = 47 C = 45 N = color I = 4;
	SU  T = 49 C = 45 N = color I = 4;
	SU  T = 50 C = 45 N = color I = 4;
	SU  T = 51 C = 45 N = color I = 4;
	SU  T = 52 C = 45 N = color I = 4;
	SU  T = 53 C = 45 N = color I = 4;
	SU  T = 54 C = 45 N = color I = 4;
	SU  T = 57 C = 45 N = color I = 4;
	SU  T = 59 C = 45 N = color I = 4;
	SU  T = 61 C = 45 N = color I = 4;
	SU  T = 62 C = 45 N = color I = 4;
	SU  T = 66 C = 45 N = color I = 4;
	SU  T = 68 C = 45 N = color I = 4;
	SU  T = 69 C = 45 N = color I = 6;
	SU  T = 70 C = 45 N = color I = 4;
	SU  T = 71 C = 45 N = color I = 4;
	SU  T = 72 C = 45 N = color I = 4;
	SU  T = 73 C = 45 N = color I = 4;
	SU  T = 76 C = 45 N = color I = 4;
	SU  T = 78 C = 45 N = color I = 4;
	SU  T = 79 C = 45 N = color I = 4;
	SU  T = 81 C = 45 N = color I = 4;
	SU  T = 83 C = 45 N = color I = 4;
	SU  T = 84 C = 45 N = color I = 4;
	SU  T = 85 C = 45 N = color I = 4;
	SU  T = 87 C = 45 N = color I = 4;
	SU  T = 88 C = 45 N = color I = 4;
	SU  T = 89 C = 45 N = color I = 4;
	SU  T = 92 C = 45 N = color I = 4;

	SU  T = 29 C = 46 N = color I = 7;
	SU  T = 69 C = 46 N = color I = 6;

	SU  C = 47 N = color I = 0;
	SU  T = 29 C = 47 N = color I = 7;
	SU  T = 69 C = 47 N = color I = 6;

	SU  T = 1 C = 48 N = color I = 4;
	SU  T = 3 C = 48 N = color I = 4;
	SU  T = 5 C = 48 N = color I = 4;
	SU  T = 7 C = 48 N = color I = 4;
	SU  T = 9 C = 48 N = color I = 4;
	SU  T = 18 C = 48 N = color I = 4;
	SU  T = 21 C = 48 N = color I = 4;
	SU  T = 24 C = 48 N = color I = 4;
	SU  T = 29 C = 48 N = color I = 7;
	SU  T = 30 C = 48 N = color I = 4;
	SU  T = 31 C = 48 N = color I = 4;
	SU  T = 32 C = 48 N = color I = 4;
	SU  T = 33 C = 48 N = color I = 4;
	SU  T = 34 C = 48 N = color I = 7;
	SU  T = 35 C = 48 N = color I = 4;
	SU  T = 36 C = 48 N = color I = 4;
	SU  T = 37 C = 48 N = color I = 7;
	SU  T = 38 C = 48 N = color I = 4;
	SU  T = 39 C = 48 N = color I = 4;
	SU  T = 40 C = 48 N = color I = 4;
	SU  T = 42 C = 48 N = color I = 4;
	SU  T = 43 C = 48 N = color I = 4;
	SU  T = 46 C = 48 N = color I = 4;
	SU  T = 47 C = 48 N = color I = 4;
	SU  T = 48 C = 48 N = color I = 4;
	SU  T = 49 C = 48 N = color I = 4;
	SU  T = 50 C = 48 N = color I = 4;
	SU  T = 51 C = 48 N = color I = 4;
	SU  T = 52 C = 48 N = color I = 4;
	SU  T = 53 C = 48 N = color I = 4;
	SU  T = 54 C = 48 N = color I = 4;
	SU  T = 57 C = 48 N = color I = 4;
	SU  T = 61 C = 48 N = color I = 4;
	SU  T = 62 C = 48 N = color I = 4;
	SU  T = 63 C = 48 N = color I = 4;
	SU  T = 64 C = 48 N = color I = 4;
	SU  T = 66 C = 48 N = color I = 4;
	SU  T = 68 C = 48 N = color I = 4;
	SU  T = 69 C = 48 N = color I = 6;
	SU  T = 70 C = 48 N = color I = 4;
	SU  T = 71 C = 48 N = color I = 4;
	SU  T = 72 C = 48 N = color I = 4;
	SU  T = 73 C = 48 N = color I = 4;
	SU  T = 76 C = 48 N = color I = 4;
	SU  T = 78 C = 48 N = color I = 4;
	SU  T = 79 C = 48 N = color I = 4;
	SU  T = 81 C = 48 N = color I = 4;

	SU  T = 1 C = 49 N = color I = 4;
	SU  T = 2 C = 49 N = color I = 4;
	SU  T = 3 C = 49 N = color I = 4;
	SU  T = 5 C = 49 N = color I = 4;
	SU  T = 29 C = 49 N = color I = 7;
	SU  T = 34 C = 49 N = color I = 7;
	SU  T = 37 C = 49 N = color I = 7;
	SU  T = 68 C = 49 N = color I = 4;
	SU  T = 69 C = 49 N = color I = 6;

	SU  T = 2 C = 50 N = color I = 4;
	SU  T = 3 C = 50 N = color I = 4;
	SU  T = 5 C = 50 N = color I = 4;
	SU  T = 29 C = 50 N = color I = 7;
	SU  T = 34 C = 50 N = color I = 7;
	SU  T = 37 C = 50 N = color I = 7;
	SU  T = 68 C = 50 N = color I = 4;
	SU  T = 69 C = 50 N = color I = 6;

	SU  T = 2 C = 51 N = color I = 4;
	SU  T = 3 C = 51 N = color I = 4;
	SU  T = 5 C = 51 N = color I = 4;
	SU  T = 7 C = 51 N = color I = 4;
	SU  T = 8 C = 51 N = color I = 4;
	SU  T = 9 C = 51 N = color I = 4;
	SU  T = 10 C = 51 N = color I = 4;
	SU  T = 15 C = 51 N = color I = 4;
	SU  T = 18 C = 51 N = color I = 4;
	SU  T = 20 C = 51 N = color I = 4;
	SU  T = 21 C = 51 N = color I = 4;
	SU  T = 24 C = 51 N = color I = 4;
	SU  T = 26 C = 51 N = color I = 4;
	SU  T = 29 C = 51 N = color I = 7;
	SU  T = 30 C = 51 N = color I = 4;
	SU  T = 31 C = 51 N = color I = 4;
	SU  T = 32 C = 51 N = color I = 4;
	SU  T = 33 C = 51 N = color I = 4;
	SU  T = 34 C = 51 N = color I = 7;
	SU  T = 35 C = 51 N = color I = 4;
	SU  T = 36 C = 51 N = color I = 4;
	SU  T = 37 C = 51 N = color I = 7;
	SU  T = 41 C = 51 N = color I = 4;
	SU  T = 42 C = 51 N = color I = 4;
	SU  T = 43 C = 51 N = color I = 4;
	SU  T = 44 C = 51 N = color I = 4;
	SU  T = 45 C = 51 N = color I = 4;
	SU  T = 46 C = 51 N = color I = 4;
	SU  T = 47 C = 51 N = color I = 4;
	SU  T = 48 C = 51 N = color I = 4;
	SU  T = 49 C = 51 N = color I = 4;
	SU  T = 50 C = 51 N = color I = 4;
	SU  T = 51 C = 51 N = color I = 4;
	SU  T = 52 C = 51 N = color I = 4;
	SU  T = 53 C = 51 N = color I = 4;
	SU  T = 54 C = 51 N = color I = 4;
	SU  T = 58 C = 51 N = color I = 4;
	SU  T = 59 C = 51 N = color I = 4;
	SU  T = 60 C = 51 N = color I = 4;
	SU  T = 61 C = 51 N = color I = 4;
	SU  T = 62 C = 51 N = color I = 4;
	SU  T = 63 C = 51 N = color I = 4;
	SU  T = 64 C = 51 N = color I = 4;
	SU  T = 66 C = 51 N = color I = 4;
	SU  T = 68 C = 51 N = color I = 4;
	SU  T = 69 C = 51 N = color I = 6;
	SU  T = 70 C = 51 N = color I = 4;
	SU  T = 71 C = 51 N = color I = 4;
	SU  T = 72 C = 51 N = color I = 4;
	SU  T = 73 C = 51 N = color I = 4;
	SU  T = 76 C = 51 N = color I = 4;
	SU  T = 78 C = 51 N = color I = 4;
	SU  T = 79 C = 51 N = color I = 4;
	SU  T = 81 C = 51 N = color I = 4;
	SU  T = 83 C = 51 N = color I = 4;
	SU  T = 84 C = 51 N = color I = 4;
	SU  T = 85 C = 51 N = color I = 4;
	SU  T = 87 C = 51 N = color I = 4;
	SU  T = 88 C = 51 N = color I = 4;
	SU  T = 89 C = 51 N = color I = 4;
	SU  T = 90 C = 51 N = color I = 4;
	SU  T = 92 C = 51 N = color I = 4;
	SU  T = 94 C = 51 N = color I = 4;
	SU  T = 97 C = 51 N = color I = 4;
	SU  T = 98 C = 51 N = color I = 4;
	SU  T = 99 C = 51 N = color I = 4;

	SU  T = 2 C = 52 N = color I = 4;
	SU  T = 3 C = 52 N = color I = 4;
	SU  T = 5 C = 52 N = color I = 4;
	SU  T = 7 C = 52 N = color I = 4;
	SU  T = 8 C = 52 N = color I = 4;
	SU  T = 29 C = 52 N = color I = 7;
	SU  T = 34 C = 52 N = color I = 7;
	SU  T = 37 C = 52 N = color I = 7;
	SU  T = 68 C = 52 N = color I = 4;
	SU  T = 69 C = 52 N = color I = 6;

	SU  T = 2 C = 53 N = color I = 4;
	SU  T = 5 C = 53 N = color I = 4;
	SU  T = 7 C = 53 N = color I = 4;
	SU  T = 8 C = 53 N = color I = 4;
	SU  T = 29 C = 53 N = color I = 7;
	SU  T = 34 C = 53 N = color I = 7;
	SU  T = 37 C = 53 N = color I = 7;
	SU  T = 68 C = 53 N = color I = 4;
	SU  T = 69 C = 53 N = color I = 6;

	SU  T = 1 C = 54 N = color I = 4;
	SU  T = 2 C = 54 N = color I = 4;
	SU  T = 3 C = 54 N = color I = 4;
	SU  T = 5 C = 54 N = color I = 4;
	SU  T = 7 C = 54 N = color I = 4;
	SU  T = 8 C = 54 N = color I = 4;
	SU  T = 9 C = 54 N = color I = 4;
	SU  T = 10 C = 54 N = color I = 4;
	SU  T = 26 C = 54 N = color I = 4;
	SU  T = 29 C = 54 N = color I = 7;
	SU  T = 30 C = 54 N = color I = 4;
	SU  T = 31 C = 54 N = color I = 4;
	SU  T = 32 C = 54 N = color I = 4;
	SU  T = 33 C = 54 N = color I = 4;
	SU  T = 34 C = 54 N = color I = 7;
	SU  T = 35 C = 54 N = color I = 4;
	SU  T = 36 C = 54 N = color I = 4;
	SU  T = 37 C = 54 N = color I = 7;
	SU  T = 38 C = 54 N = color I = 4;
	SU  T = 39 C = 54 N = color I = 4;
	SU  T = 40 C = 54 N = color I = 4;
	SU  T = 66 C = 54 N = color I = 4;
	SU  T = 68 C = 54 N = color I = 4;
	SU  T = 69 C = 54 N = color I = 6;

	SU  C = 55 N = color I = 0;
	SU  T = 29 C = 55 N = color I = 7;
	SU  T = 69 C = 55 N = color I = 6;

	SU  T = 29 C = 56 N = color I = 7;
	SU  T = 69 C = 56 N = color I = 6;

	SU  T = 1 C = 57 N = color I = 4;
	SU  T = 3 C = 57 N = color I = 4;
	SU  T = 9 C = 57 N = color I = 4;
	SU  T = 18 C = 57 N = color I = 4;
	SU  T = 21 C = 57 N = color I = 4;
	SU  T = 29 C = 57 N = color I = 7;
	SU  T = 34 C = 57 N = color I = 7;
	SU  T = 37 C = 57 N = color I = 7;
	SU  T = 68 C = 57 N = color I = 4;
	SU  T = 69 C = 57 N = color I = 6;

	SU  T = 2 C = 58 N = color I = 4;
	SU  T = 3 C = 58 N = color I = 4;
	SU  T = 5 C = 58 N = color I = 4;
	SU  T = 9 C = 58 N = color I = 4;
	SU  T = 29 C = 58 N = color I = 7;
	SU  T = 34 C = 58 N = color I = 7;
	SU  T = 37 C = 58 N = color I = 7;
	SU  T = 68 C = 58 N = color I = 4;
	SU  T = 69 C = 58 N = color I = 6;

	SU  T = 2 C = 59 N = color I = 4;
	SU  T = 5 C = 59 N = color I = 4;
	SU  T = 29 C = 59 N = color I = 7;
	SU  T = 34 C = 59 N = color I = 7;
	SU  T = 37 C = 59 N = color I = 7;
	SU  T = 68 C = 59 N = color I = 4;
	SU  T = 69 C = 59 N = color I = 6;

	SU  T = 1 C = 60 N = color I = 4;
	SU  T = 2 C = 60 N = color I = 4;
	SU  T = 3 C = 60 N = color I = 4;
	SU  T = 5 C = 60 N = color I = 4;
	SU  T = 7 C = 60 N = color I = 4;
	SU  T = 8 C = 60 N = color I = 4;
	SU  T = 9 C = 60 N = color I = 4;
	SU  T = 10 C = 60 N = color I = 4;
	SU  T = 11 C = 60 N = color I = 4;
	SU  T = 20 C = 60 N = color I = 4;
	SU  T = 21 C = 60 N = color I = 4;
	SU  T = 24 C = 60 N = color I = 4;
	SU  T = 26 C = 60 N = color I = 4;
	SU  T = 29 C = 60 N = color I = 7;
	SU  T = 30 C = 60 N = color I = 4;
	SU  T = 31 C = 60 N = color I = 4;
	SU  T = 32 C = 60 N = color I = 4;
	SU  T = 33 C = 60 N = color I = 4;
	SU  T = 34 C = 60 N = color I = 7;
	SU  T = 35 C = 60 N = color I = 4;
	SU  T = 36 C = 60 N = color I = 4;
	SU  T = 37 C = 60 N = color I = 7;
	SU  T = 38 C = 60 N = color I = 4;
	SU  T = 39 C = 60 N = color I = 4;
	SU  T = 40 C = 60 N = color I = 4;
	SU  T = 41 C = 60 N = color I = 4;
	SU  T = 42 C = 60 N = color I = 4;
	SU  T = 43 C = 60 N = color I = 4;
	SU  T = 44 C = 60 N = color I = 4;
	SU  T = 45 C = 60 N = color I = 4;
	SU  T = 46 C = 60 N = color I = 4;
	SU  T = 47 C = 60 N = color I = 4;
	SU  T = 48 C = 60 N = color I = 4;
	SU  T = 49 C = 60 N = color I = 4;
	SU  T = 50 C = 60 N = color I = 4;
	SU  T = 51 C = 60 N = color I = 4;
	SU  T = 52 C = 60 N = color I = 4;
	SU  T = 53 C = 60 N = color I = 4;
	SU  T = 54 C = 60 N = color I = 4;
	SU  T = 57 C = 60 N = color I = 4;
	SU  T = 58 C = 60 N = color I = 4;
	SU  T = 59 C = 60 N = color I = 4;
	SU  T = 60 C = 60 N = color I = 4;
	SU  T = 61 C = 60 N = color I = 4;
	SU  T = 62 C = 60 N = color I = 4;
	SU  T = 63 C = 60 N = color I = 4;
	SU  T = 64 C = 60 N = color I = 4;
	SU  T = 66 C = 60 N = color I = 4;
	SU  T = 68 C = 60 N = color I = 4;
	SU  T = 69 C = 60 N = color I = 6;
	SU  T = 70 C = 60 N = color I = 4;
	SU  T = 71 C = 60 N = color I = 4;
	SU  T = 72 C = 60 N = color I = 4;
	SU  T = 73 C = 60 N = color I = 4;
	SU  T = 76 C = 60 N = color I = 4;
	SU  T = 78 C = 60 N = color I = 4;
	SU  T = 79 C = 60 N = color I = 4;
	SU  T = 81 C = 60 N = color I = 4;
	SU  T = 83 C = 60 N = color I = 4;
	SU  T = 84 C = 60 N = color I = 4;
	SU  T = 85 C = 60 N = color I = 4;
	SU  T = 87 C = 60 N = color I = 4;
	SU  T = 88 C = 60 N = color I = 4;
	SU  T = 89 C = 60 N = color I = 4;
	SU  T = 92 C = 60 N = color I = 4;
	SU  T = 94 C = 60 N = color I = 4;
	SU  T = 97 C = 60 N = color I = 4;
	SU  T = 98 C = 60 N = color I = 4;
	SU  T = 99 C = 60 N = color I = 4;

	SU  C = 61 N = color I = 0;
	SU  T = 29 C = 61 N = color I = 7;
	SU  T = 69 C = 61 N = color I = 6;

	SU  T = 1 C = 62 N = color I = 4;
	SU  T = 2 C = 62 N = color I = 4;
	SU  T = 3 C = 62 N = color I = 4;
	SU  T = 5 C = 62 N = color I = 4;
	SU  T = 7 C = 62 N = color I = 4;
	SU  T = 8 C = 62 N = color I = 4;
	SU  T = 9 C = 62 N = color I = 4;
	SU  T = 10 C = 62 N = color I = 4;
	SU  T = 11 C = 62 N = color I = 4;
	SU  T = 20 C = 62 N = color I = 4;
	SU  T = 21 C = 62 N = color I = 4;
	SU  T = 26 C = 62 N = color I = 4;
	SU  T = 29 C = 62 N = color I = 7;
	SU  T = 30 C = 62 N = color I = 4;
	SU  T = 31 C = 62 N = color I = 4;
	SU  T = 32 C = 62 N = color I = 4;
	SU  T = 33 C = 62 N = color I = 4;
	SU  T = 34 C = 62 N = color I = 7;
	SU  T = 35 C = 62 N = color I = 4;
	SU  T = 36 C = 62 N = color I = 4;
	SU  T = 37 C = 62 N = color I = 7;
	SU  T = 38 C = 62 N = color I = 4;
	SU  T = 39 C = 62 N = color I = 4;
	SU  T = 40 C = 62 N = color I = 4;
	SU  T = 60 C = 62 N = color I = 4;
	SU  T = 68 C = 62 N = color I = 4;
	SU  T = 69 C = 62 N = color I = 6;
	SU  T = 78 C = 62 N = color I = 4;

	SU  T = 1 C = 63 N = color I = 4;
	SU  T = 2 C = 63 N = color I = 4;
	SU  T = 3 C = 63 N = color I = 4;
	SU  T = 5 C = 63 N = color I = 4;
	SU  T = 7 C = 63 N = color I = 4;
	SU  T = 8 C = 63 N = color I = 4;
	SU  T = 9 C = 63 N = color I = 4;
	SU  T = 10 C = 63 N = color I = 4;
	SU  T = 11 C = 63 N = color I = 4;
	SU  T = 15 C = 63 N = color I = 4;
	SU  T = 18 C = 63 N = color I = 4;
	SU  T = 20 C = 63 N = color I = 4;
	SU  T = 21 C = 63 N = color I = 4;
	SU  T = 29 C = 63 N = color I = 7;
	SU  T = 34 C = 63 N = color I = 7;
	SU  T = 37 C = 63 N = color I = 7;
	SU  T = 41 C = 63 N = color I = 4;
	SU  T = 42 C = 63 N = color I = 4;
	SU  T = 43 C = 63 N = color I = 4;
	SU  T = 45 C = 63 N = color I = 4;
	SU  T = 46 C = 63 N = color I = 4;
	SU  T = 47 C = 63 N = color I = 4;
	SU  T = 48 C = 63 N = color I = 4;
	SU  T = 49 C = 63 N = color I = 4;
	SU  T = 50 C = 63 N = color I = 4;
	SU  T = 51 C = 63 N = color I = 4;
	SU  T = 52 C = 63 N = color I = 4;
	SU  T = 53 C = 63 N = color I = 4;
	SU  T = 54 C = 63 N = color I = 4;
	SU  T = 57 C = 63 N = color I = 4;
	SU  T = 58 C = 63 N = color I = 4;
	SU  T = 59 C = 63 N = color I = 4;
	SU  T = 60 C = 63 N = color I = 4;
	SU  T = 61 C = 63 N = color I = 4;
	SU  T = 62 C = 63 N = color I = 4;
	SU  T = 63 C = 63 N = color I = 4;
	SU  T = 64 C = 63 N = color I = 4;
	SU  T = 66 C = 63 N = color I = 4;
	SU  T = 68 C = 63 N = color I = 4;
	SU  T = 69 C = 63 N = color I = 6;
	SU  T = 70 C = 63 N = color I = 4;
	SU  T = 71 C = 63 N = color I = 4;
	SU  T = 72 C = 63 N = color I = 4;
	SU  T = 73 C = 63 N = color I = 4;
	SU  T = 76 C = 63 N = color I = 4;
	SU  T = 78 C = 63 N = color I = 4;
	SU  T = 79 C = 63 N = color I = 4;
	SU  T = 81 C = 63 N = color I = 4;
	SU  T = 83 C = 63 N = color I = 4;
	SU  T = 84 C = 63 N = color I = 4;
	SU  T = 85 C = 63 N = color I = 4;
	SU  T = 87 C = 63 N = color I = 4;
	SU  T = 88 C = 63 N = color I = 4;
	SU  T = 89 C = 63 N = color I = 4;
	SU  T = 90 C = 63 N = color I = 4;
	SU  T = 92 C = 63 N = color I = 4;
	SU  T = 94 C = 63 N = color I = 4;
	SU  T = 97 C = 63 N = color I = 4;
	SU  T = 98 C = 63 N = color I = 4;
	SU  T = 99 C = 63 N = color I = 4;

	SU  T = 1 C = 64 N = color I = 4;
	SU  T = 2 C = 64 N = color I = 4;
	SU  T = 3 C = 64 N = color I = 4;
	SU  T = 5 C = 64 N = color I = 4;
	SU  T = 7 C = 64 N = color I = 4;
	SU  T = 8 C = 64 N = color I = 4;
	SU  T = 9 C = 64 N = color I = 4;
	SU  T = 18 C = 64 N = color I = 4;
	SU  T = 20 C = 64 N = color I = 4;
	SU  T = 21 C = 64 N = color I = 4;
	SU  T = 29 C = 64 N = color I = 7;
	SU  T = 30 C = 64 N = color I = 4;
	SU  T = 31 C = 64 N = color I = 4;
	SU  T = 32 C = 64 N = color I = 4;
	SU  T = 33 C = 64 N = color I = 4;
	SU  T = 34 C = 64 N = color I = 7;
	SU  T = 35 C = 64 N = color I = 4;
	SU  T = 36 C = 64 N = color I = 4;
	SU  T = 37 C = 64 N = color I = 7;
	SU  T = 38 C = 64 N = color I = 4;
	SU  T = 39 C = 64 N = color I = 4;
	SU  T = 40 C = 64 N = color I = 4;
	SU  T = 41 C = 64 N = color I = 4;
	SU  T = 42 C = 64 N = color I = 4;
	SU  T = 43 C = 64 N = color I = 4;
	SU  T = 46 C = 64 N = color I = 4;
	SU  T = 47 C = 64 N = color I = 4;
	SU  T = 48 C = 64 N = color I = 4;
	SU  T = 49 C = 64 N = color I = 4;
	SU  T = 50 C = 64 N = color I = 4;
	SU  T = 51 C = 64 N = color I = 4;
	SU  T = 53 C = 64 N = color I = 4;
	SU  T = 57 C = 64 N = color I = 4;
	SU  T = 58 C = 64 N = color I = 4;
	SU  T = 59 C = 64 N = color I = 4;
	SU  T = 60 C = 64 N = color I = 4;
	SU  T = 61 C = 64 N = color I = 4;
	SU  T = 62 C = 64 N = color I = 4;
	SU  T = 68 C = 64 N = color I = 4;
	SU  T = 69 C = 64 N = color I = 6;
	SU  T = 70 C = 64 N = color I = 4;
	SU  T = 71 C = 64 N = color I = 4;
	SU  T = 72 C = 64 N = color I = 4;
	SU  T = 73 C = 64 N = color I = 4;
	SU  T = 76 C = 64 N = color I = 4;
	SU  T = 78 C = 64 N = color I = 4;
	SU  T = 79 C = 64 N = color I = 4;
	SU  T = 81 C = 64 N = color I = 4;
	SU  T = 83 C = 64 N = color I = 4;
	SU  T = 84 C = 64 N = color I = 4;
	SU  T = 85 C = 64 N = color I = 4;
	SU  T = 87 C = 64 N = color I = 4;
	SU  T = 88 C = 64 N = color I = 4;
	SU  T = 89 C = 64 N = color I = 4;
	SU  T = 92 C = 64 N = color I = 4;
	SU  T = 94 C = 64 N = color I = 4;
	SU  T = 97 C = 64 N = color I = 4;
	SU  T = 98 C = 64 N = color I = 4;
	SU  T = 99 C = 64 N = color I = 4;

	SU  T = 1 C = 65 N = color I = 4;
	SU  T = 2 C = 65 N = color I = 4;
	SU  T = 3 C = 65 N = color I = 4;
	SU  T = 5 C = 65 N = color I = 4;
	SU  T = 7 C = 65 N = color I = 4;
	SU  T = 8 C = 65 N = color I = 4;
	SU  T = 9 C = 65 N = color I = 4;
	SU  T = 10 C = 65 N = color I = 4;
	SU  T = 11 C = 65 N = color I = 4;
	SU  T = 18 C = 65 N = color I = 4;
	SU  T = 20 C = 65 N = color I = 4;
	SU  T = 21 C = 65 N = color I = 4;
	SU  T = 24 C = 65 N = color I = 4;
	SU  T = 29 C = 65 N = color I = 7;
	SU  T = 30 C = 65 N = color I = 4;
	SU  T = 31 C = 65 N = color I = 4;
	SU  T = 32 C = 65 N = color I = 4;
	SU  T = 33 C = 65 N = color I = 4;
	SU  T = 34 C = 65 N = color I = 7;
	SU  T = 35 C = 65 N = color I = 4;
	SU  T = 36 C = 65 N = color I = 4;
	SU  T = 37 C = 65 N = color I = 7;
	SU  T = 38 C = 65 N = color I = 4;
	SU  T = 39 C = 65 N = color I = 4;
	SU  T = 40 C = 65 N = color I = 4;
	SU  T = 41 C = 65 N = color I = 4;
	SU  T = 45 C = 65 N = color I = 4;
	SU  T = 46 C = 65 N = color I = 4;
	SU  T = 47 C = 65 N = color I = 4;
	SU  T = 48 C = 65 N = color I = 4;
	SU  T = 49 C = 65 N = color I = 4;
	SU  T = 50 C = 65 N = color I = 4;
	SU  T = 51 C = 65 N = color I = 4;
	SU  T = 52 C = 65 N = color I = 4;
	SU  T = 53 C = 65 N = color I = 4;
	SU  T = 54 C = 65 N = color I = 4;
	SU  T = 58 C = 65 N = color I = 4;
	SU  T = 59 C = 65 N = color I = 4;
	SU  T = 60 C = 65 N = color I = 4;
	SU  T = 61 C = 65 N = color I = 4;
	SU  T = 62 C = 65 N = color I = 4;
	SU  T = 63 C = 65 N = color I = 4;
	SU  T = 64 C = 65 N = color I = 4;
	SU  T = 66 C = 65 N = color I = 4;
	SU  T = 68 C = 65 N = color I = 4;
	SU  T = 69 C = 65 N = color I = 6;
	SU  T = 70 C = 65 N = color I = 4;
	SU  T = 71 C = 65 N = color I = 4;
	SU  T = 72 C = 65 N = color I = 4;
	SU  T = 73 C = 65 N = color I = 4;
	SU  T = 76 C = 65 N = color I = 4;
	SU  T = 78 C = 65 N = color I = 4;
	SU  T = 79 C = 65 N = color I = 4;
	SU  T = 81 C = 65 N = color I = 4;
	SU  T = 83 C = 65 N = color I = 4;
	SU  T = 84 C = 65 N = color I = 4;
	SU  T = 85 C = 65 N = color I = 4;
	SU  T = 87 C = 65 N = color I = 4;
	SU  T = 88 C = 65 N = color I = 4;
	SU  T = 89 C = 65 N = color I = 4;
	SU  T = 92 C = 65 N = color I = 4;

	SU  T = 1 C = 66 N = color I = 4;
	SU  T = 2 C = 66 N = color I = 4;
	SU  T = 3 C = 66 N = color I = 4;
	SU  T = 5 C = 66 N = color I = 4;
	SU  T = 7 C = 66 N = color I = 4;
	SU  T = 8 C = 66 N = color I = 4;
	SU  T = 9 C = 66 N = color I = 4;
	SU  T = 20 C = 66 N = color I = 4;
	SU  T = 21 C = 66 N = color I = 4;
	SU  T = 29 C = 66 N = color I = 7;
	SU  T = 30 C = 66 N = color I = 4;
	SU  T = 31 C = 66 N = color I = 4;
	SU  T = 32 C = 66 N = color I = 4;
	SU  T = 33 C = 66 N = color I = 4;
	SU  T = 34 C = 66 N = color I = 7;
	SU  T = 35 C = 66 N = color I = 4;
	SU  T = 36 C = 66 N = color I = 4;
	SU  T = 37 C = 66 N = color I = 7;
	SU  T = 38 C = 66 N = color I = 4;
	SU  T = 39 C = 66 N = color I = 4;
	SU  T = 41 C = 66 N = color I = 4;
	SU  T = 42 C = 66 N = color I = 4;
	SU  T = 43 C = 66 N = color I = 4;
	SU  T = 46 C = 66 N = color I = 4;
	SU  T = 47 C = 66 N = color I = 4;
	SU  T = 49 C = 66 N = color I = 4;
	SU  T = 51 C = 66 N = color I = 4;
	SU  T = 52 C = 66 N = color I = 4;
	SU  T = 53 C = 66 N = color I = 4;
	SU  T = 57 C = 66 N = color I = 4;
	SU  T = 58 C = 66 N = color I = 4;
	SU  T = 59 C = 66 N = color I = 4;
	SU  T = 60 C = 66 N = color I = 4;
	SU  T = 61 C = 66 N = color I = 4;
	SU  T = 62 C = 66 N = color I = 4;
	SU  T = 68 C = 66 N = color I = 4;
	SU  T = 69 C = 66 N = color I = 6;
	SU  T = 72 C = 66 N = color I = 4;

	SU  T = 1 C = 67 N = color I = 4;
	SU  T = 2 C = 67 N = color I = 4;
	SU  T = 3 C = 67 N = color I = 4;
	SU  T = 5 C = 67 N = color I = 4;
	SU  T = 7 C = 67 N = color I = 4;
	SU  T = 8 C = 67 N = color I = 4;
	SU  T = 9 C = 67 N = color I = 4;
	SU  T = 10 C = 67 N = color I = 4;
	SU  T = 15 C = 67 N = color I = 4;
	SU  T = 18 C = 67 N = color I = 4;
	SU  T = 20 C = 67 N = color I = 4;
	SU  T = 21 C = 67 N = color I = 4;
	SU  T = 24 C = 67 N = color I = 4;
	SU  T = 29 C = 67 N = color I = 7;
	SU  T = 30 C = 67 N = color I = 4;
	SU  T = 31 C = 67 N = color I = 4;
	SU  T = 32 C = 67 N = color I = 4;
	SU  T = 33 C = 67 N = color I = 4;
	SU  T = 34 C = 67 N = color I = 7;
	SU  T = 35 C = 67 N = color I = 4;
	SU  T = 36 C = 67 N = color I = 4;
	SU  T = 37 C = 67 N = color I = 7;
	SU  T = 38 C = 67 N = color I = 4;
	SU  T = 39 C = 67 N = color I = 4;
	SU  T = 40 C = 67 N = color I = 4;
	SU  T = 63 C = 67 N = color I = 4;
	SU  T = 64 C = 67 N = color I = 4;
	SU  T = 66 C = 67 N = color I = 4;
	SU  T = 68 C = 67 N = color I = 4;
	SU  T = 69 C = 67 N = color I = 6;
	SU  T = 76 C = 67 N = color I = 4;
	SU  T = 87 C = 67 N = color I = 4;
	SU  T = 88 C = 67 N = color I = 4;
	SU  T = 89 C = 67 N = color I = 4;
	SU  T = 94 C = 67 N = color I = 4;
	SU  T = 97 C = 67 N = color I = 4;
	SU  T = 98 C = 67 N = color I = 4;
	SU  T = 99 C = 67 N = color I = 4;

	SU  C = 68 N = color I = 0;
	SU  T = 29 C = 68 N = color I = 7;
	SU  T = 69 C = 68 N = color I = 6;

	SU  C = 69 N = color I = 0;
	SU  T = 29 C = 69 N = color I = 7;
	SU  T = 69 C = 69 N = color I = 6;

	SU  C = 70 N = color I = 0;
	SU  T = 29 C = 70 N = color I = 7;
	SU  T = 69 C = 70 N = color I = 6;

	SU  T = 1 C = 72 N = color I = 4;
	SU  T = 2 C = 72 N = color I = 4;
	SU  T = 3 C = 72 N = color I = 4;
	SU  T = 5 C = 72 N = color I = 4;
	SU  T = 7 C = 72 N = color I = 4;
	SU  T = 8 C = 72 N = color I = 4;
	SU  T = 9 C = 72 N = color I = 4;
	SU  T = 11 C = 72 N = color I = 4;
	SU  T = 29 C = 72 N = color I = 7;
	SU  T = 32 C = 72 N = color I = 4;
	SU  T = 33 C = 72 N = color I = 4;
	SU  T = 34 C = 72 N = color I = 7;
	SU  T = 35 C = 72 N = color I = 4;
	SU  T = 36 C = 72 N = color I = 4;
	SU  T = 37 C = 72 N = color I = 7;
	SU  T = 41 C = 72 N = color I = 4;
	SU  T = 43 C = 72 N = color I = 4;
	SU  T = 45 C = 72 N = color I = 4;
	SU  T = 46 C = 72 N = color I = 4;
	SU  T = 47 C = 72 N = color I = 4;
	SU  T = 48 C = 72 N = color I = 4;
	SU  T = 49 C = 72 N = color I = 4;
	SU  T = 50 C = 72 N = color I = 4;
	SU  T = 54 C = 72 N = color I = 4;
	SU  T = 68 C = 72 N = color I = 4;
	SU  T = 69 C = 72 N = color I = 6;

	SU  T = 1 C = 73 N = color I = 4;
	SU  T = 2 C = 73 N = color I = 4;
	SU  T = 3 C = 73 N = color I = 4;
	SU  T = 5 C = 73 N = color I = 4;
	SU  T = 7 C = 73 N = color I = 4;
	SU  T = 9 C = 73 N = color I = 4;
	SU  T = 24 C = 73 N = color I = 4;
	SU  T = 29 C = 73 N = color I = 7;
	SU  T = 30 C = 73 N = color I = 4;
	SU  T = 31 C = 73 N = color I = 4;
	SU  T = 32 C = 73 N = color I = 4;
	SU  T = 33 C = 73 N = color I = 4;
	SU  T = 34 C = 73 N = color I = 7;
	SU  T = 35 C = 73 N = color I = 4;
	SU  T = 36 C = 73 N = color I = 4;
	SU  T = 37 C = 73 N = color I = 7;
	SU  T = 38 C = 73 N = color I = 4;
	SU  T = 39 C = 73 N = color I = 4;
	SU  T = 40 C = 73 N = color I = 4;
	SU  T = 41 C = 73 N = color I = 4;
	SU  T = 42 C = 73 N = color I = 4;
	SU  T = 45 C = 73 N = color I = 4;
	SU  T = 46 C = 73 N = color I = 4;
	SU  T = 47 C = 73 N = color I = 4;
	SU  T = 48 C = 73 N = color I = 4;
	SU  T = 49 C = 73 N = color I = 4;
	SU  T = 50 C = 73 N = color I = 4;
	SU  T = 52 C = 73 N = color I = 4;
	SU  T = 53 C = 73 N = color I = 4;
	SU  T = 54 C = 73 N = color I = 4;
	SU  T = 57 C = 73 N = color I = 4;
	SU  T = 58 C = 73 N = color I = 4;
	SU  T = 59 C = 73 N = color I = 4;
	SU  T = 60 C = 73 N = color I = 4;
	SU  T = 61 C = 73 N = color I = 4;
	SU  T = 62 C = 73 N = color I = 4;
	SU  T = 63 C = 73 N = color I = 4;
	SU  T = 64 C = 73 N = color I = 4;
	SU  T = 65 C = 73 N = color I = 4;
	SU  T = 66 C = 73 N = color I = 4;
	SU  T = 68 C = 73 N = color I = 4;
	SU  T = 69 C = 73 N = color I = 6;
	SU  T = 70 C = 73 N = color I = 4;
	SU  T = 71 C = 73 N = color I = 4;
	SU  T = 72 C = 73 N = color I = 4;
	SU  T = 73 C = 73 N = color I = 4;
	SU  T = 76 C = 73 N = color I = 4;
	SU  T = 78 C = 73 N = color I = 4;
	SU  T = 79 C = 73 N = color I = 4;
	SU  T = 81 C = 73 N = color I = 4;
	SU  T = 83 C = 73 N = color I = 4;
	SU  T = 84 C = 73 N = color I = 4;
	SU  T = 85 C = 73 N = color I = 4;
	SU  T = 87 C = 73 N = color I = 4;
	SU  T = 88 C = 73 N = color I = 4;
	SU  T = 89 C = 73 N = color I = 4;
	SU  T = 92 C = 73 N = color I = 4;
	SU  T = 94 C = 73 N = color I = 4;
	SU  T = 97 C = 73 N = color I = 4;
	SU  T = 98 C = 73 N = color I = 4;
	SU  T = 99 C = 73 N = color I = 4;

	SU  C = 74 N = color I = 0;
	SU  T = 29 C = 74 N = color I = 7;
	SU  T = 69 C = 74 N = color I = 6;

	SU  T = 1 C = 75 N = color I = 4;
	SU  T = 3 C = 75 N = color I = 4;
	SU  T = 5 C = 75 N = color I = 4;
	SU  T = 7 C = 75 N = color I = 4;
	SU  T = 9 C = 75 N = color I = 4;
	SU  T = 18 C = 75 N = color I = 4;
	SU  T = 21 C = 75 N = color I = 4;
	SU  T = 26 C = 75 N = color I = 4;
	SU  T = 29 C = 75 N = color I = 7;
	SU  T = 30 C = 75 N = color I = 4;
	SU  T = 31 C = 75 N = color I = 4;
	SU  T = 34 C = 75 N = color I = 7;
	SU  T = 37 C = 75 N = color I = 7;
	SU  T = 38 C = 75 N = color I = 4;
	SU  T = 39 C = 75 N = color I = 4;
	SU  T = 40 C = 75 N = color I = 4;
	SU  T = 41 C = 75 N = color I = 4;
	SU  T = 42 C = 75 N = color I = 4;
	SU  T = 45 C = 75 N = color I = 4;
	SU  T = 46 C = 75 N = color I = 4;
	SU  T = 47 C = 75 N = color I = 4;
	SU  T = 48 C = 75 N = color I = 4;
	SU  T = 49 C = 75 N = color I = 4;
	SU  T = 50 C = 75 N = color I = 4;
	SU  T = 51 C = 75 N = color I = 4;
	SU  T = 52 C = 75 N = color I = 4;
	SU  T = 53 C = 75 N = color I = 4;
	SU  T = 54 C = 75 N = color I = 4;
	SU  T = 57 C = 75 N = color I = 4;
	SU  T = 58 C = 75 N = color I = 4;
	SU  T = 59 C = 75 N = color I = 4;
	SU  T = 60 C = 75 N = color I = 4;
	SU  T = 61 C = 75 N = color I = 4;
	SU  T = 62 C = 75 N = color I = 4;
	SU  T = 63 C = 75 N = color I = 4;
	SU  T = 64 C = 75 N = color I = 4;
	SU  T = 66 C = 75 N = color I = 4;
	SU  T = 68 C = 75 N = color I = 4;
	SU  T = 69 C = 75 N = color I = 6;
	SU  T = 70 C = 75 N = color I = 4;
	SU  T = 71 C = 75 N = color I = 4;
	SU  T = 73 C = 75 N = color I = 4;
	SU  T = 76 C = 75 N = color I = 4;
	SU  T = 78 C = 75 N = color I = 4;
	SU  T = 79 C = 75 N = color I = 4;
	SU  T = 81 C = 75 N = color I = 4;
	SU  T = 83 C = 75 N = color I = 4;
	SU  T = 84 C = 75 N = color I = 4;
	SU  T = 85 C = 75 N = color I = 4;
	SU  T = 87 C = 75 N = color I = 4;
	SU  T = 88 C = 75 N = color I = 4;
	SU  T = 89 C = 75 N = color I = 4;
	SU  T = 92 C = 75 N = color I = 4;
	SU  T = 94 C = 75 N = color I = 4;
	SU  T = 97 C = 75 N = color I = 4;
	SU  T = 98 C = 75 N = color I = 4;
	SU  T = 99 C = 75 N = color I = 4;

	SU  T = 5 C = 76 N = color I = 4;
	SU  T = 29 C = 76 N = color I = 7;
	SU  T = 34 C = 76 N = color I = 7;
	SU  T = 37 C = 76 N = color I = 7;
	SU  T = 68 C = 76 N = color I = 4;
	SU  T = 69 C = 76 N = color I = 6;
	SU  T = 92 C = 76 N = color I = 12;
	SU  T = 94 C = 76 N = color I = 12;
	SU  T = 97 C = 76 N = color I = 12;
	SU  T = 98 C = 76 N = color I = 12;
	SU  T = 99 C = 76 N = color I = 12;

	SU  C = 78 N = color I = 0;
	SU  T = 29 C = 78 N = color I = 7;
	SU  T = 69 C = 78 N = color I = 6;

	SU  T = 1 C = 79 N = color I = 4;
	SU  T = 2 C = 79 N = color I = 4;
	SU  T = 3 C = 79 N = color I = 4;
	SU  T = 5 C = 79 N = color I = 4;
	SU  T = 29 C = 79 N = color I = 7;
	SU  T = 34 C = 79 N = color I = 7;
	SU  T = 37 C = 79 N = color I = 7;
	SU  T = 68 C = 79 N = color I = 4;
	SU  T = 69 C = 79 N = color I = 6;

	SU  T = 1 C = 80 N = color I = 4;
	SU  T = 2 C = 80 N = color I = 4;
	SU  T = 3 C = 80 N = color I = 4;
	SU  T = 5 C = 80 N = color I = 4;
	SU  T = 9 C = 80 N = color I = 4;
	SU  T = 10 C = 80 N = color I = 4;
	SU  T = 11 C = 80 N = color I = 4;
	SU  T = 15 C = 80 N = color I = 4;
	SU  T = 18 C = 80 N = color I = 4;
	SU  T = 20 C = 80 N = color I = 4;
	SU  T = 21 C = 80 N = color I = 4;
	SU  T = 29 C = 80 N = color I = 7;
	SU  T = 30 C = 80 N = color I = 4;
	SU  T = 31 C = 80 N = color I = 4;
	SU  T = 32 C = 80 N = color I = 4;
	SU  T = 33 C = 80 N = color I = 4;
	SU  T = 34 C = 80 N = color I = 7;
	SU  T = 35 C = 80 N = color I = 4;
	SU  T = 36 C = 80 N = color I = 4;
	SU  T = 37 C = 80 N = color I = 7;
	SU  T = 38 C = 80 N = color I = 4;
	SU  T = 39 C = 80 N = color I = 4;
	SU  T = 40 C = 80 N = color I = 4;
	SU  T = 41 C = 80 N = color I = 4;
	SU  T = 42 C = 80 N = color I = 4;
	SU  T = 44 C = 80 N = color I = 4;
	SU  T = 46 C = 80 N = color I = 4;
	SU  T = 47 C = 80 N = color I = 4;
	SU  T = 48 C = 80 N = color I = 4;
	SU  T = 49 C = 80 N = color I = 4;
	SU  T = 50 C = 80 N = color I = 4;
	SU  T = 51 C = 80 N = color I = 4;
	SU  T = 52 C = 80 N = color I = 4;
	SU  T = 53 C = 80 N = color I = 4;
	SU  T = 54 C = 80 N = color I = 4;
	SU  T = 57 C = 80 N = color I = 4;
	SU  T = 58 C = 80 N = color I = 4;
	SU  T = 59 C = 80 N = color I = 4;
	SU  T = 60 C = 80 N = color I = 4;
	SU  T = 61 C = 80 N = color I = 4;
	SU  T = 62 C = 80 N = color I = 4;
	SU  T = 63 C = 80 N = color I = 4;
	SU  T = 64 C = 80 N = color I = 4;
	SU  T = 66 C = 80 N = color I = 4;
	SU  T = 68 C = 80 N = color I = 4;
	SU  T = 69 C = 80 N = color I = 6;
	SU  T = 70 C = 80 N = color I = 4;
	SU  T = 71 C = 80 N = color I = 4;
	SU  T = 72 C = 80 N = color I = 4;
	SU  T = 73 C = 80 N = color I = 4;
	SU  T = 76 C = 80 N = color I = 4;
	SU  T = 78 C = 80 N = color I = 4;
	SU  T = 79 C = 80 N = color I = 4;
	SU  T = 81 C = 80 N = color I = 4;
	SU  T = 83 C = 80 N = color I = 4;
	SU  T = 84 C = 80 N = color I = 4;
	SU  T = 85 C = 80 N = color I = 4;
	SU  T = 87 C = 80 N = color I = 4;
	SU  T = 88 C = 80 N = color I = 4;
	SU  T = 89 C = 80 N = color I = 4;
	SU  T = 90 C = 80 N = color I = 4;
	SU  T = 92 C = 80 N = color I = 4;
	SU  T = 94 C = 80 N = color I = 4;
	SU  T = 97 C = 80 N = color I = 4;
	SU  T = 98 C = 80 N = color I = 4;
	SU  T = 99 C = 80 N = color I = 4;

	SU  T = 1 C = 81 N = color I = 4;
	SU  T = 2 C = 81 N = color I = 4;
	SU  T = 3 C = 81 N = color I = 4;
	SU  T = 5 C = 81 N = color I = 4;
	SU  T = 26 C = 81 N = color I = 4;
	SU  T = 29 C = 81 N = color I = 7;
	SU  T = 30 C = 81 N = color I = 4;
	SU  T = 31 C = 81 N = color I = 4;
	SU  T = 32 C = 81 N = color I = 4;
	SU  T = 33 C = 81 N = color I = 4;
	SU  T = 34 C = 81 N = color I = 7;
	SU  T = 35 C = 81 N = color I = 4;
	SU  T = 36 C = 81 N = color I = 4;
	SU  T = 37 C = 81 N = color I = 7;
	SU  T = 38 C = 81 N = color I = 4;
	SU  T = 39 C = 81 N = color I = 4;
	SU  T = 40 C = 81 N = color I = 4;
	SU  T = 68 C = 81 N = color I = 4;
	SU  T = 69 C = 81 N = color I = 6;

	SU  T = 2 C = 82 N = color I = 4;
	SU  T = 3 C = 82 N = color I = 4;
	SU  T = 5 C = 82 N = color I = 4;
	SU  T = 7 C = 82 N = color I = 4;
	SU  T = 8 C = 82 N = color I = 4;
	SU  T = 29 C = 82 N = color I = 7;
	SU  T = 34 C = 82 N = color I = 7;
	SU  T = 37 C = 82 N = color I = 7;
	SU  T = 68 C = 82 N = color I = 4;
	SU  T = 69 C = 82 N = color I = 6;

	SU  T = 2 C = 83 N = color I = 4;
	SU  T = 3 C = 83 N = color I = 4;
	SU  T = 5 C = 83 N = color I = 4;
	SU  T = 9 C = 83 N = color I = 4;
	SU  T = 11 C = 83 N = color I = 4;
	SU  T = 18 C = 83 N = color I = 4;
	SU  T = 20 C = 83 N = color I = 4;
	SU  T = 24 C = 83 N = color I = 4;
	SU  T = 29 C = 83 N = color I = 7;
	SU  T = 30 C = 83 N = color I = 4;
	SU  T = 31 C = 83 N = color I = 4;
	SU  T = 32 C = 83 N = color I = 4;
	SU  T = 33 C = 83 N = color I = 4;
	SU  T = 34 C = 83 N = color I = 7;
	SU  T = 35 C = 83 N = color I = 4;
	SU  T = 36 C = 83 N = color I = 4;
	SU  T = 37 C = 83 N = color I = 7;
	SU  T = 38 C = 83 N = color I = 4;
	SU  T = 39 C = 83 N = color I = 4;
	SU  T = 40 C = 83 N = color I = 4;
	SU  T = 42 C = 83 N = color I = 4;
	SU  T = 43 C = 83 N = color I = 4;
	SU  T = 44 C = 83 N = color I = 4;
	SU  T = 45 C = 83 N = color I = 4;
	SU  T = 46 C = 83 N = color I = 4;
	SU  T = 47 C = 83 N = color I = 4;
	SU  T = 48 C = 83 N = color I = 4;
	SU  T = 49 C = 83 N = color I = 4;
	SU  T = 50 C = 83 N = color I = 4;
	SU  T = 51 C = 83 N = color I = 4;
	SU  T = 52 C = 83 N = color I = 4;
	SU  T = 53 C = 83 N = color I = 4;
	SU  T = 54 C = 83 N = color I = 4;
	SU  T = 58 C = 83 N = color I = 4;
	SU  T = 61 C = 83 N = color I = 4;
	SU  T = 62 C = 83 N = color I = 4;
	SU  T = 68 C = 83 N = color I = 4;
	SU  T = 69 C = 83 N = color I = 6;
	SU  T = 70 C = 83 N = color I = 4;
	SU  T = 71 C = 83 N = color I = 4;
	SU  T = 72 C = 83 N = color I = 4;
	SU  T = 73 C = 83 N = color I = 4;
	SU  T = 76 C = 83 N = color I = 4;
	SU  T = 78 C = 83 N = color I = 4;
	SU  T = 79 C = 83 N = color I = 4;
	SU  T = 81 C = 83 N = color I = 4;
	SU  T = 83 C = 83 N = color I = 4;
	SU  T = 85 C = 83 N = color I = 4;
	SU  T = 87 C = 83 N = color I = 4;
	SU  T = 88 C = 83 N = color I = 4;
	SU  T = 89 C = 83 N = color I = 4;
	SU  T = 92 C = 83 N = color I = 4;
	SU  T = 94 C = 83 N = color I = 4;
	SU  T = 97 C = 83 N = color I = 4;
	SU  T = 99 C = 83 N = color I = 4;

	SU  T = 1 C = 84 N = color I = 4;
	SU  T = 2 C = 84 N = color I = 4;
	SU  T = 3 C = 84 N = color I = 4;
	SU  T = 5 C = 84 N = color I = 4;
	SU  T = 7 C = 84 N = color I = 4;
	SU  T = 8 C = 84 N = color I = 4;
	SU  T = 18 C = 84 N = color I = 4;
	SU  T = 20 C = 84 N = color I = 4;
	SU  T = 21 C = 84 N = color I = 4;
	SU  T = 24 C = 84 N = color I = 4;
	SU  T = 26 C = 84 N = color I = 4;
	SU  T = 29 C = 84 N = color I = 7;
	SU  T = 30 C = 84 N = color I = 4;
	SU  T = 32 C = 84 N = color I = 4;
	SU  T = 33 C = 84 N = color I = 4;
	SU  T = 34 C = 84 N = color I = 7;
	SU  T = 35 C = 84 N = color I = 4;
	SU  T = 36 C = 84 N = color I = 4;
	SU  T = 37 C = 84 N = color I = 7;
	SU  T = 38 C = 84 N = color I = 4;
	SU  T = 39 C = 84 N = color I = 4;
	SU  T = 40 C = 84 N = color I = 4;
	SU  T = 42 C = 84 N = color I = 4;
	SU  T = 43 C = 84 N = color I = 4;
	SU  T = 45 C = 84 N = color I = 4;
	SU  T = 46 C = 84 N = color I = 4;
	SU  T = 47 C = 84 N = color I = 4;
	SU  T = 48 C = 84 N = color I = 4;
	SU  T = 49 C = 84 N = color I = 4;
	SU  T = 50 C = 84 N = color I = 4;
	SU  T = 51 C = 84 N = color I = 4;
	SU  T = 52 C = 84 N = color I = 4;
	SU  T = 53 C = 84 N = color I = 4;
	SU  T = 54 C = 84 N = color I = 4;
	SU  T = 62 C = 84 N = color I = 4;
	SU  T = 63 C = 84 N = color I = 4;
	SU  T = 64 C = 84 N = color I = 4;
	SU  T = 66 C = 84 N = color I = 4;
	SU  T = 68 C = 84 N = color I = 4;
	SU  T = 69 C = 84 N = color I = 6;
	SU  T = 70 C = 84 N = color I = 4;
	SU  T = 71 C = 84 N = color I = 4;
	SU  T = 72 C = 84 N = color I = 4;
	SU  T = 73 C = 84 N = color I = 4;
	SU  T = 76 C = 84 N = color I = 4;
	SU  T = 78 C = 84 N = color I = 4;
	SU  T = 79 C = 84 N = color I = 4;
	SU  T = 81 C = 84 N = color I = 4;
	SU  T = 83 C = 84 N = color I = 4;
	SU  T = 84 C = 84 N = color I = 4;
	SU  T = 85 C = 84 N = color I = 4;
	SU  T = 87 C = 84 N = color I = 4;
	SU  T = 88 C = 84 N = color I = 4;
	SU  T = 89 C = 84 N = color I = 4;
	SU  T = 92 C = 84 N = color I = 4;
	SU  T = 94 C = 84 N = color I = 4;
	SU  T = 97 C = 84 N = color I = 4;
	SU  T = 98 C = 84 N = color I = 4;
	SU  T = 99 C = 84 N = color I = 4;

	SU  C = 85 N = color I = 0;
	SU  T = 1 C = 85 N = color I = 0;
	SU  T = 2 C = 85 N = color I = 0;
	SU  T = 3 C = 85 N = color I = 0;
	SU  T = 4 C = 85 N = color I = 0;
	SU  T = 5 C = 85 N = color I = 0;
	SU  T = 6 C = 85 N = color I = 0;
	SU  T = 7 C = 85 N = color I = 0;
	SU  T = 8 C = 85 N = color I = 0;
	SU  T = 9 C = 85 N = color I = 0;
	SU  T = 10 C = 85 N = color I = 0;
	SU  T = 11 C = 85 N = color I = 0;
	SU  T = 12 C = 85 N = color I = 0;
	SU  T = 14 C = 85 N = color I = 0;
	SU  T = 15 C = 85 N = color I = 0;
	SU  T = 18 C = 85 N = color I = 0;
	SU  T = 20 C = 85 N = color I = 0;
	SU  T = 21 C = 85 N = color I = 0;
	SU  T = 23 C = 85 N = color I = 0;
	SU  T = 24 C = 85 N = color I = 0;
	SU  T = 25 C = 85 N = color I = 0;
	SU  T = 26 C = 85 N = color I = 0;
	SU  T = 27 C = 85 N = color I = 0;
	SU  T = 29 C = 85 N = color I = 7;
	SU  T = 30 C = 85 N = color I = 0;
	SU  T = 31 C = 85 N = color I = 0;
	SU  T = 32 C = 85 N = color I = 0;
	SU  T = 33 C = 85 N = color I = 0;
	SU  T = 34 C = 85 N = color I = 0;
	SU  T = 35 C = 85 N = color I = 0;
	SU  T = 36 C = 85 N = color I = 0;
	SU  T = 37 C = 85 N = color I = 0;
	SU  T = 38 C = 85 N = color I = 0;
	SU  T = 39 C = 85 N = color I = 0;
	SU  T = 40 C = 85 N = color I = 0;
	SU  T = 41 C = 85 N = color I = 0;
	SU  T = 42 C = 85 N = color I = 0;
	SU  T = 43 C = 85 N = color I = 0;
	SU  T = 44 C = 85 N = color I = 0;
	SU  T = 45 C = 85 N = color I = 0;
	SU  T = 46 C = 85 N = color I = 0;
	SU  T = 47 C = 85 N = color I = 0;
	SU  T = 48 C = 85 N = color I = 0;
	SU  T = 49 C = 85 N = color I = 0;
	SU  T = 50 C = 85 N = color I = 0;
	SU  T = 51 C = 85 N = color I = 0;
	SU  T = 52 C = 85 N = color I = 0;
	SU  T = 53 C = 85 N = color I = 0;
	SU  T = 54 C = 85 N = color I = 0;
	SU  T = 56 C = 85 N = color I = 0;
	SU  T = 57 C = 85 N = color I = 0;
	SU  T = 58 C = 85 N = color I = 0;
	SU  T = 59 C = 85 N = color I = 0;
	SU  T = 60 C = 85 N = color I = 0;
	SU  T = 61 C = 85 N = color I = 0;
	SU  T = 62 C = 85 N = color I = 0;
	SU  T = 63 C = 85 N = color I = 0;
	SU  T = 64 C = 85 N = color I = 0;
	SU  T = 65 C = 85 N = color I = 0;
	SU  T = 66 C = 85 N = color I = 0;
	SU  T = 68 C = 85 N = color I = 0;
	SU  T = 69 C = 85 N = color I = 6;
	SU  T = 70 C = 85 N = color I = 0;
	SU  T = 71 C = 85 N = color I = 0;
	SU  T = 72 C = 85 N = color I = 0;
	SU  T = 73 C = 85 N = color I = 0;
	SU  T = 76 C = 85 N = color I = 0;
	SU  T = 78 C = 85 N = color I = 0;
	SU  T = 79 C = 85 N = color I = 0;
	SU  T = 81 C = 85 N = color I = 0;
	SU  T = 83 C = 85 N = color I = 0;
	SU  T = 84 C = 85 N = color I = 0;
	SU  T = 85 C = 85 N = color I = 0;
	SU  T = 86 C = 85 N = color I = 0;
	SU  T = 87 C = 85 N = color I = 0;
	SU  T = 88 C = 85 N = color I = 0;
	SU  T = 89 C = 85 N = color I = 0;
	SU  T = 90 C = 85 N = color I = 0;
	SU  T = 91 C = 85 N = color I = 0;
	SU  T = 92 C = 85 N = color I = 0;
	SU  T = 93 C = 85 N = color I = 0;
	SU  T = 94 C = 85 N = color I = 0;
	SU  T = 97 C = 85 N = color I = 0;
	SU  T = 98 C = 85 N = color I = 0;
	SU  T = 99 C = 85 N = color I = 0;

	SU  T = 29 C = 86 N = color I = 7;
	SU  T = 69 C = 86 N = color I = 6;

	SU  T = 5 C = 88 N = color I = 4;
	SU  T = 29 C = 88 N = color I = 7;
	SU  T = 34 C = 88 N = color I = 7;
	SU  T = 37 C = 88 N = color I = 7;
	SU  T = 43 C = 88 N = color I = 4;
	SU  T = 45 C = 88 N = color I = 4;
	SU  T = 46 C = 88 N = color I = 4;
	SU  T = 47 C = 88 N = color I = 4;
	SU  T = 48 C = 88 N = color I = 4;
	SU  T = 49 C = 88 N = color I = 4;
	SU  T = 50 C = 88 N = color I = 4;
	SU  T = 51 C = 88 N = color I = 4;
	SU  T = 52 C = 88 N = color I = 4;
	SU  T = 53 C = 88 N = color I = 4;
	SU  T = 54 C = 88 N = color I = 4;
	SU  T = 57 C = 88 N = color I = 4;
	SU  T = 58 C = 88 N = color I = 4;
	SU  T = 59 C = 88 N = color I = 4;
	SU  T = 60 C = 88 N = color I = 4;
	SU  T = 61 C = 88 N = color I = 4;
	SU  T = 62 C = 88 N = color I = 4;
	SU  T = 63 C = 88 N = color I = 4;
	SU  T = 64 C = 88 N = color I = 4;
	SU  T = 66 C = 88 N = color I = 4;
	SU  T = 68 C = 88 N = color I = 4;
	SU  T = 69 C = 88 N = color I = 6;
	SU  T = 70 C = 88 N = color I = 4;
	SU  T = 71 C = 88 N = color I = 4;
	SU  T = 72 C = 88 N = color I = 4;
	SU  T = 73 C = 88 N = color I = 4;
	SU  T = 76 C = 88 N = color I = 4;
	SU  T = 78 C = 88 N = color I = 4;
	SU  T = 79 C = 88 N = color I = 4;
	SU  T = 81 C = 88 N = color I = 4;
	SU  T = 83 C = 88 N = color I = 4;
	SU  T = 84 C = 88 N = color I = 4;
	SU  T = 85 C = 88 N = color I = 4;
	SU  T = 87 C = 88 N = color I = 4;
	SU  T = 88 C = 88 N = color I = 4;
	SU  T = 89 C = 88 N = color I = 4;
	SU  T = 92 C = 88 N = color I = 4;
	SU  T = 94 C = 88 N = color I = 4;
	SU  T = 97 C = 88 N = color I = 4;
	SU  T = 98 C = 88 N = color I = 4;
	SU  T = 99 C = 88 N = color I = 4;

	SU  T = 5 C = 89 N = color I = 4;
	SU  T = 29 C = 89 N = color I = 7;
	SU  T = 34 C = 89 N = color I = 7;
	SU  T = 37 C = 89 N = color I = 7;
	SU  T = 68 C = 89 N = color I = 4;
	SU  T = 69 C = 89 N = color I = 6;

	SU  T = 9 C = 90 N = color I = 4;
	SU  T = 18 C = 90 N = color I = 4;
	SU  T = 21 C = 90 N = color I = 4;
	SU  T = 24 C = 90 N = color I = 4;
	SU  T = 26 C = 90 N = color I = 4;
	SU  T = 29 C = 90 N = color I = 7;
	SU  T = 30 C = 90 N = color I = 4;
	SU  T = 31 C = 90 N = color I = 4;
	SU  T = 32 C = 90 N = color I = 4;
	SU  T = 33 C = 90 N = color I = 4;
	SU  T = 34 C = 90 N = color I = 7;
	SU  T = 35 C = 90 N = color I = 4;
	SU  T = 36 C = 90 N = color I = 4;
	SU  T = 37 C = 90 N = color I = 7;
	SU  T = 38 C = 90 N = color I = 4;
	SU  T = 39 C = 90 N = color I = 4;
	SU  T = 40 C = 90 N = color I = 4;
	SU  T = 41 C = 90 N = color I = 4;
	SU  T = 42 C = 90 N = color I = 4;
	SU  T = 43 C = 90 N = color I = 4;
	SU  T = 44 C = 90 N = color I = 4;
	SU  T = 45 C = 90 N = color I = 4;
	SU  T = 46 C = 90 N = color I = 4;
	SU  T = 47 C = 90 N = color I = 4;
	SU  T = 48 C = 90 N = color I = 4;
	SU  T = 49 C = 90 N = color I = 4;
	SU  T = 50 C = 90 N = color I = 4;
	SU  T = 51 C = 90 N = color I = 4;
	SU  T = 52 C = 90 N = color I = 4;
	SU  T = 53 C = 90 N = color I = 4;
	SU  T = 54 C = 90 N = color I = 4;
	SU  T = 57 C = 90 N = color I = 4;
	SU  T = 58 C = 90 N = color I = 4;
	SU  T = 59 C = 90 N = color I = 4;
	SU  T = 60 C = 90 N = color I = 4;
	SU  T = 61 C = 90 N = color I = 4;
	SU  T = 62 C = 90 N = color I = 4;
	SU  T = 63 C = 90 N = color I = 4;
	SU  T = 64 C = 90 N = color I = 4;
	SU  T = 66 C = 90 N = color I = 4;
	SU  T = 68 C = 90 N = color I = 4;
	SU  T = 69 C = 90 N = color I = 6;
	SU  T = 70 C = 90 N = color I = 4;
	SU  T = 71 C = 90 N = color I = 4;
	SU  T = 72 C = 90 N = color I = 4;
	SU  T = 73 C = 90 N = color I = 4;
	SU  T = 76 C = 90 N = color I = 4;
	SU  T = 78 C = 90 N = color I = 4;
	SU  T = 79 C = 90 N = color I = 4;
	SU  T = 81 C = 90 N = color I = 4;
	SU  T = 83 C = 90 N = color I = 4;
	SU  T = 92 C = 90 N = color I = 4;
	SU  T = 94 C = 90 N = color I = 4;
	SU  T = 97 C = 90 N = color I = 4;
	SU  T = 98 C = 90 N = color I = 4;
	SU  T = 99 C = 90 N = color I = 4;

	SU  T = 69 C = 91 N = color I = 6;

	SU  T = 69 C = 92 N = color I = 6;

	SU  C = 93 N = color I = 0;
	SU  T = 29 C = 93 N = color I = 7;
	SU  T = 69 C = 93 N = color I = 6;

	SU  T = 29 C = 94 N = color I = 7;
	SU  T = 69 C = 94 N = color I = 6;

	SU  C = 95 N = color I = 0;
	SU  T = 29 C = 95 N = color I = 7;
	SU  T = 69 C = 95 N = color I = 6;

	SU  T = 29 C = 96 N = color I = 7;
	SU  T = 34 C = 96 N = color I = 7;
	SU  T = 37 C = 96 N = color I = 7;
	SU  T = 68 C = 96 N = color I = 4;
	SU  T = 69 C = 96 N = color I = 6;
	SU  T = 70 C = 96 N = color I = 4;
	SU  T = 71 C = 96 N = color I = 4;
	SU  T = 73 C = 96 N = color I = 4;
	SU  T = 76 C = 96 N = color I = 4;
	SU  T = 78 C = 96 N = color I = 4;
	SU  T = 79 C = 96 N = color I = 4;
	SU  T = 81 C = 96 N = color I = 4;

	SU  T = 29 C = 97 N = color I = 7;
	SU  T = 69 C = 97 N = color I = 6;

	SU  T = 69 C = 98 N = color I = 6;

	SU  T = 69 C = 99 N = color I = 6;

	SU  T = 69 C = 100 N = color I = 6;

	SU  T = 5 C = 101 N = color I = 4;
	SU  T = 9 C = 101 N = color I = 4;
	SU  T = 18 C = 101 N = color I = 4;
	SU  T = 21 C = 101 N = color I = 4;
	SU  T = 29 C = 101 N = color I = 7;
	SU  T = 30 C = 101 N = color I = 4;
	SU  T = 31 C = 101 N = color I = 4;
	SU  T = 32 C = 101 N = color I = 4;
	SU  T = 33 C = 101 N = color I = 4;
	SU  T = 34 C = 101 N = color I = 7;
	SU  T = 35 C = 101 N = color I = 4;
	SU  T = 36 C = 101 N = color I = 4;
	SU  T = 37 C = 101 N = color I = 7;
	SU  T = 38 C = 101 N = color I = 4;
	SU  T = 39 C = 101 N = color I = 4;
	SU  T = 40 C = 101 N = color I = 4;
	SU  T = 51 C = 101 N = color I = 4;
	SU  T = 52 C = 101 N = color I = 4;
	SU  T = 53 C = 101 N = color I = 4;
	SU  T = 54 C = 101 N = color I = 4;
	SU  T = 60 C = 101 N = color I = 4;
	SU  T = 63 C = 101 N = color I = 4;
	SU  T = 64 C = 101 N = color I = 4;
	SU  T = 66 C = 101 N = color I = 4;
	SU  T = 68 C = 101 N = color I = 4;
	SU  T = 69 C = 101 N = color I = 6;
	SU  T = 70 C = 101 N = color I = 4;
	SU  T = 71 C = 101 N = color I = 4;
	SU  T = 72 C = 101 N = color I = 4;
	SU  T = 73 C = 101 N = color I = 4;
	SU  T = 76 C = 101 N = color I = 4;
	SU  T = 78 C = 101 N = color I = 4;
	SU  T = 79 C = 101 N = color I = 4;
	SU  T = 81 C = 101 N = color I = 4;
	SU  T = 84 C = 101 N = color I = 4;
	SU  T = 85 C = 101 N = color I = 4;
	SU  T = 87 C = 101 N = color I = 4;
	SU  T = 88 C = 101 N = color I = 4;
	SU  T = 89 C = 101 N = color I = 4;
	SU  T = 92 C = 101 N = color I = 4;
	SU  T = 94 C = 101 N = color I = 4;
	SU  T = 97 C = 101 N = color I = 4;
	SU  T = 98 C = 101 N = color I = 4;
	SU  T = 99 C = 101 N = color I = 4;

	SU  C = 102 N = color I = 0;
	SU  T = 29 C = 102 N = color I = 7;
	SU  T = 69 C = 102 N = color I = 6;

	SU  C = 103 N = color I = 0;
	SU  T = 29 C = 103 N = color I = 7;
	SU  T = 69 C = 103 N = color I = 6;

	SU  C = 104 N = color I = 0;
	SU  T = 29 C = 104 N = color I = 7;
	SU  T = 69 C = 104 N = color I = 6;

	SU  C = 105 N = color I = 0;
	SU  T = 29 C = 105 N = color I = 7;
	SU  T = 69 C = 105 N = color I = 6;

	SU  C = 106 N = color I = 0;
	SU  T = 29 C = 106 N = color I = 7;
	SU  T = 69 C = 106 N = color I = 6;

	SU  C = 107 N = color I = 0;
	SU  T = 29 C = 107 N = color I = 7;
	SU  T = 69 C = 107 N = color I = 6;

	SU  C = 108 N = color I = 0;
	SU  T = 29 C = 108 N = color I = 7;
	SU  T = 69 C = 108 N = color I = 6;

	SU  C = 109 N = color I = 0;
	SU  T = 29 C = 109 N = color I = 7;
	SU  T = 69 C = 109 N = color I = 6;

	SU  C = 110 N = color I = 0;
	SU  T = 29 C = 110 N = color I = 7;
	SU  T = 69 C = 110 N = color I = 6;

	SU  C = 111 N = color I = 0;
	SU  T = 29 C = 111 N = color I = 7;
	SU  T = 69 C = 111 N = color I = 6;

	SU  C = 112 N = color I = 0;
	SU  T = 29 C = 112 N = color I = 7;
	SU  T = 69 C = 112 N = color I = 6;

	SU  C = 113 N = color I = 0;
	SU  T = 29 C = 113 N = color I = 7;
	SU  T = 69 C = 113 N = color I = 6;

	SU  C = 114 N = color I = 0;
	SU  T = 29 C = 114 N = color I = 7;
	SU  T = 69 C = 114 N = color I = 6;

	SU  C = 115 N = color I = 0;
	SU  T = 29 C = 115 N = color I = 7;
	SU  T = 69 C = 115 N = color I = 6;

	SU  T = 1 C = 118 N = color I = 4;
	SU  T = 2 C = 118 N = color I = 4;
	SU  T = 3 C = 118 N = color I = 4;
	SU  T = 29 C = 118 N = color I = 7;
	SU  T = 34 C = 118 N = color I = 7;
	SU  T = 37 C = 118 N = color I = 7;
	SU  T = 68 C = 118 N = color I = 4;
	SU  T = 69 C = 118 N = color I = 6;

	SU  T = 1 C = 119 N = color I = 4;
	SU  T = 29 C = 119 N = color I = 7;
	SU  T = 34 C = 119 N = color I = 7;
	SU  T = 37 C = 119 N = color I = 7;
	SU  T = 68 C = 119 N = color I = 4;
	SU  T = 69 C = 119 N = color I = 6;

	SU  T = 1 C = 120 N = color I = 4;
	SU  T = 2 C = 120 N = color I = 4;
	SU  T = 3 C = 120 N = color I = 4;
	SU  T = 5 C = 120 N = color I = 4;
	SU  T = 7 C = 120 N = color I = 4;
	SU  T = 15 C = 120 N = color I = 4;
	SU  T = 18 C = 120 N = color I = 4;
	SU  T = 21 C = 120 N = color I = 4;
	SU  T = 24 C = 120 N = color I = 4;
	SU  T = 29 C = 120 N = color I = 7;
	SU  T = 30 C = 120 N = color I = 4;
	SU  T = 31 C = 120 N = color I = 4;
	SU  T = 34 C = 120 N = color I = 7;
	SU  T = 37 C = 120 N = color I = 7;
	SU  T = 38 C = 120 N = color I = 4;
	SU  T = 39 C = 120 N = color I = 4;
	SU  T = 40 C = 120 N = color I = 4;
	SU  T = 43 C = 120 N = color I = 4;
	SU  T = 44 C = 120 N = color I = 4;
	SU  T = 46 C = 120 N = color I = 4;
	SU  T = 47 C = 120 N = color I = 4;
	SU  T = 48 C = 120 N = color I = 4;
	SU  T = 49 C = 120 N = color I = 4;
	SU  T = 50 C = 120 N = color I = 4;
	SU  T = 51 C = 120 N = color I = 4;
	SU  T = 52 C = 120 N = color I = 4;
	SU  T = 53 C = 120 N = color I = 4;
	SU  T = 58 C = 120 N = color I = 4;
	SU  T = 59 C = 120 N = color I = 4;
	SU  T = 60 C = 120 N = color I = 4;
	SU  T = 62 C = 120 N = color I = 4;
	SU  T = 63 C = 120 N = color I = 4;
	SU  T = 64 C = 120 N = color I = 4;
	SU  T = 65 C = 120 N = color I = 4;
	SU  T = 66 C = 120 N = color I = 4;
	SU  T = 68 C = 120 N = color I = 4;
	SU  T = 69 C = 120 N = color I = 6;
	SU  T = 70 C = 120 N = color I = 4;
	SU  T = 71 C = 120 N = color I = 4;
	SU  T = 72 C = 120 N = color I = 4;
	SU  T = 73 C = 120 N = color I = 4;
	SU  T = 76 C = 120 N = color I = 4;
	SU  T = 78 C = 120 N = color I = 4;
	SU  T = 79 C = 120 N = color I = 4;
	SU  T = 81 C = 120 N = color I = 4;
	SU  T = 84 C = 120 N = color I = 4;
	SU  T = 85 C = 120 N = color I = 4;
	SU  T = 87 C = 120 N = color I = 4;
	SU  T = 88 C = 120 N = color I = 4;
	SU  T = 89 C = 120 N = color I = 4;
	SU  T = 90 C = 120 N = color I = 4;
	SU  T = 92 C = 120 N = color I = 4;
	SU  T = 94 C = 120 N = color I = 4;
	SU  T = 97 C = 120 N = color I = 4;
	SU  T = 99 C = 120 N = color I = 4;

	SU  T = 5 C = 121 N = color I = 4;
	SU  T = 6 C = 121 N = color I = 4;
	SU  T = 7 C = 121 N = color I = 4;
	SU  T = 9 C = 121 N = color I = 4;
	SU  T = 10 C = 121 N = color I = 4;
	SU  T = 11 C = 121 N = color I = 4;
	SU  T = 14 C = 121 N = color I = 4;
	SU  T = 15 C = 121 N = color I = 4;
	SU  T = 18 C = 121 N = color I = 4;
	SU  T = 20 C = 121 N = color I = 4;
	SU  T = 21 C = 121 N = color I = 4;
	SU  T = 24 C = 121 N = color I = 4;
	SU  T = 25 C = 121 N = color I = 4;
	SU  T = 26 C = 121 N = color I = 4;
	SU  T = 27 C = 121 N = color I = 4;
	SU  T = 29 C = 121 N = color I = 7;
	SU  T = 30 C = 121 N = color I = 4;
	SU  T = 31 C = 121 N = color I = 4;
	SU  T = 32 C = 121 N = color I = 4;
	SU  T = 33 C = 121 N = color I = 4;
	SU  T = 34 C = 121 N = color I = 7;
	SU  T = 35 C = 121 N = color I = 4;
	SU  T = 36 C = 121 N = color I = 4;
	SU  T = 37 C = 121 N = color I = 7;
	SU  T = 38 C = 121 N = color I = 4;
	SU  T = 39 C = 121 N = color I = 4;
	SU  T = 40 C = 121 N = color I = 4;
	SU  T = 42 C = 121 N = color I = 4;
	SU  T = 43 C = 121 N = color I = 4;
	SU  T = 44 C = 121 N = color I = 4;
	SU  T = 45 C = 121 N = color I = 4;
	SU  T = 46 C = 121 N = color I = 4;
	SU  T = 47 C = 121 N = color I = 4;
	SU  T = 48 C = 121 N = color I = 4;
	SU  T = 49 C = 121 N = color I = 4;
	SU  T = 50 C = 121 N = color I = 4;
	SU  T = 52 C = 121 N = color I = 4;
	SU  T = 53 C = 121 N = color I = 4;
	SU  T = 54 C = 121 N = color I = 4;
	SU  T = 56 C = 121 N = color I = 4;
	SU  T = 57 C = 121 N = color I = 4;
	SU  T = 58 C = 121 N = color I = 4;
	SU  T = 59 C = 121 N = color I = 4;
	SU  T = 60 C = 121 N = color I = 4;
	SU  T = 61 C = 121 N = color I = 4;
	SU  T = 62 C = 121 N = color I = 4;
	SU  T = 63 C = 121 N = color I = 4;
	SU  T = 64 C = 121 N = color I = 4;
	SU  T = 68 C = 121 N = color I = 4;
	SU  T = 69 C = 121 N = color I = 6;
	SU  T = 70 C = 121 N = color I = 4;
	SU  T = 71 C = 121 N = color I = 4;
	SU  T = 72 C = 121 N = color I = 4;
	SU  T = 73 C = 121 N = color I = 4;
	SU  T = 76 C = 121 N = color I = 4;
	SU  T = 78 C = 121 N = color I = 4;
	SU  T = 79 C = 121 N = color I = 4;
	SU  T = 81 C = 121 N = color I = 4;
	SU  T = 83 C = 121 N = color I = 4;
	SU  T = 84 C = 121 N = color I = 4;
	SU  T = 85 C = 121 N = color I = 4;
	SU  T = 87 C = 121 N = color I = 4;
	SU  T = 88 C = 121 N = color I = 4;
	SU  T = 89 C = 121 N = color I = 4;
	SU  T = 90 C = 121 N = color I = 4;
	SU  T = 92 C = 121 N = color I = 4;
	SU  T = 93 C = 121 N = color I = 4;

	SU  T = 5 C = 122 N = color I = 4;
	SU  T = 6 C = 122 N = color I = 4;
	SU  T = 7 C = 122 N = color I = 4;
	SU  T = 9 C = 122 N = color I = 4;
	SU  T = 10 C = 122 N = color I = 4;
	SU  T = 11 C = 122 N = color I = 4;
	SU  T = 14 C = 122 N = color I = 4;
	SU  T = 18 C = 122 N = color I = 4;
	SU  T = 21 C = 122 N = color I = 4;
	SU  T = 24 C = 122 N = color I = 4;
	SU  T = 25 C = 122 N = color I = 4;
	SU  T = 26 C = 122 N = color I = 4;
	SU  T = 27 C = 122 N = color I = 4;
	SU  T = 29 C = 122 N = color I = 7;
	SU  T = 30 C = 122 N = color I = 4;
	SU  T = 31 C = 122 N = color I = 4;
	SU  T = 32 C = 122 N = color I = 4;
	SU  T = 33 C = 122 N = color I = 4;
	SU  T = 34 C = 122 N = color I = 7;
	SU  T = 35 C = 122 N = color I = 4;
	SU  T = 37 C = 122 N = color I = 7;
	SU  T = 38 C = 122 N = color I = 4;
	SU  T = 39 C = 122 N = color I = 4;
	SU  T = 40 C = 122 N = color I = 4;
	SU  T = 42 C = 122 N = color I = 4;
	SU  T = 43 C = 122 N = color I = 4;
	SU  T = 44 C = 122 N = color I = 4;
	SU  T = 45 C = 122 N = color I = 4;
	SU  T = 46 C = 122 N = color I = 4;
	SU  T = 47 C = 122 N = color I = 4;
	SU  T = 48 C = 122 N = color I = 4;
	SU  T = 49 C = 122 N = color I = 4;
	SU  T = 50 C = 122 N = color I = 4;
	SU  T = 52 C = 122 N = color I = 4;
	SU  T = 53 C = 122 N = color I = 4;
	SU  T = 54 C = 122 N = color I = 4;
	SU  T = 56 C = 122 N = color I = 4;
	SU  T = 57 C = 122 N = color I = 4;
	SU  T = 58 C = 122 N = color I = 4;
	SU  T = 59 C = 122 N = color I = 4;
	SU  T = 60 C = 122 N = color I = 4;
	SU  T = 61 C = 122 N = color I = 4;
	SU  T = 62 C = 122 N = color I = 4;
	SU  T = 63 C = 122 N = color I = 4;
	SU  T = 64 C = 122 N = color I = 4;
	SU  T = 65 C = 122 N = color I = 4;
	SU  T = 66 C = 122 N = color I = 4;
	SU  T = 68 C = 122 N = color I = 4;
	SU  T = 69 C = 122 N = color I = 6;
	SU  T = 70 C = 122 N = color I = 4;
	SU  T = 71 C = 122 N = color I = 4;
	SU  T = 72 C = 122 N = color I = 4;
	SU  T = 73 C = 122 N = color I = 4;
	SU  T = 76 C = 122 N = color I = 4;
	SU  T = 78 C = 122 N = color I = 4;
	SU  T = 79 C = 122 N = color I = 4;
	SU  T = 85 C = 122 N = color I = 4;
	SU  T = 90 C = 122 N = color I = 4;
	SU  T = 92 C = 122 N = color I = 4;
	SU  T = 94 C = 122 N = color I = 4;
	SU  T = 97 C = 122 N = color I = 4;
	SU  T = 98 C = 122 N = color I = 4;
	SU  T = 99 C = 122 N = color I = 4;

	SU  T = 1 C = 123 N = color I = 4;
	SU  T = 2 C = 123 N = color I = 4;
	SU  T = 3 C = 123 N = color I = 4;
	SU  T = 29 C = 123 N = color I = 7;
	SU  T = 34 C = 123 N = color I = 7;
	SU  T = 37 C = 123 N = color I = 7;
	SU  T = 68 C = 123 N = color I = 4;
	SU  T = 69 C = 123 N = color I = 6;

	SU  T = 29 C = 124 N = color I = 7;
	SU  T = 69 C = 124 N = color I = 6;

	SU  T = 69 C = 125 N = color I = 6;

	SU  T = 5 C = 127 N = color I = 4;
	SU  T = 9 C = 127 N = color I = 4;
	SU  T = 11 C = 127 N = color I = 4;
	TEXT   TAXON = 13 CHARACTER = 127 TEXT = new_scoring;
	SU  T = 18 C = 127 N = color I = 4;
	SU  T = 21 C = 127 N = color I = 4;
	SU  T = 24 C = 127 N = color I = 4;
	SU  T = 29 C = 127 N = color I = 7;
	SU  T = 34 C = 127 N = color I = 7;
	SU  T = 37 C = 127 N = color I = 7;
	SU  T = 68 C = 127 N = color I = 4;
	SU  T = 69 C = 127 N = color I = 6;

	SU  T = 5 C = 128 N = color I = 4;
	SU  T = 7 C = 128 N = color I = 4;
	SU  T = 9 C = 128 N = color I = 4;
	SU  T = 11 C = 128 N = color I = 4;
	TEXT   TAXON = 13 CHARACTER = 128 TEXT = new_scoring;
	SU  T = 14 C = 128 N = color I = 4;
	SU  T = 18 C = 128 N = color I = 4;
	SU  T = 21 C = 128 N = color I = 4;
	SU  T = 24 C = 128 N = color I = 4;
	SU  T = 25 C = 128 N = color I = 4;
	SU  T = 26 C = 128 N = color I = 4;
	SU  T = 27 C = 128 N = color I = 4;
	SU  T = 29 C = 128 N = color I = 7;
	SU  T = 30 C = 128 N = color I = 4;
	SU  T = 31 C = 128 N = color I = 4;
	SU  T = 32 C = 128 N = color I = 4;
	SU  T = 33 C = 128 N = color I = 4;
	SU  T = 34 C = 128 N = color I = 7;
	SU  T = 35 C = 128 N = color I = 4;
	SU  T = 36 C = 128 N = color I = 4;
	SU  T = 37 C = 128 N = color I = 7;
	SU  T = 38 C = 128 N = color I = 4;
	SU  T = 39 C = 128 N = color I = 4;
	SU  T = 40 C = 128 N = color I = 4;
	SU  T = 42 C = 128 N = color I = 4;
	SU  T = 43 C = 128 N = color I = 4;
	SU  T = 45 C = 128 N = color I = 4;
	SU  T = 46 C = 128 N = color I = 4;
	SU  T = 47 C = 128 N = color I = 4;
	SU  T = 48 C = 128 N = color I = 4;
	SU  T = 49 C = 128 N = color I = 4;
	SU  T = 50 C = 128 N = color I = 4;
	SU  T = 52 C = 128 N = color I = 4;
	SU  T = 54 C = 128 N = color I = 4;
	SU  T = 56 C = 128 N = color I = 4;
	SU  T = 57 C = 128 N = color I = 4;
	SU  T = 58 C = 128 N = color I = 4;
	SU  T = 59 C = 128 N = color I = 4;
	SU  T = 60 C = 128 N = color I = 4;
	SU  T = 61 C = 128 N = color I = 4;
	SU  T = 62 C = 128 N = color I = 4;
	SU  T = 63 C = 128 N = color I = 4;
	SU  T = 64 C = 128 N = color I = 4;
	SU  T = 65 C = 128 N = color I = 4;
	SU  T = 66 C = 128 N = color I = 4;
	SU  T = 68 C = 128 N = color I = 4;
	SU  T = 69 C = 128 N = color I = 6;
	SU  T = 71 C = 128 N = color I = 4;
	SU  T = 72 C = 128 N = color I = 4;
	SU  T = 73 C = 128 N = color I = 4;
	SU  T = 76 C = 128 N = color I = 4;
	SU  T = 78 C = 128 N = color I = 4;
	SU  T = 79 C = 128 N = color I = 4;
	SU  T = 81 C = 128 N = color I = 4;
	SU  T = 84 C = 128 N = color I = 4;
	SU  T = 90 C = 128 N = color I = 4;
	SU  T = 92 C = 128 N = color I = 4;
	SU  T = 94 C = 128 N = color I = 4;
	SU  T = 97 C = 128 N = color I = 4;
	SU  T = 98 C = 128 N = color I = 4;
	SU  T = 99 C = 128 N = color I = 4;

	SU  C = 129 N = color I = 0;
	SU  T = 29 C = 129 N = color I = 7;
	SU  T = 69 C = 129 N = color I = 6;

	SU  T = 9 C = 130 N = color I = 4;
	SU  T = 11 C = 130 N = color I = 4;
	SU  T = 14 C = 130 N = color I = 4;
	SU  T = 21 C = 130 N = color I = 4;
	SU  T = 24 C = 130 N = color I = 4;
	SU  T = 25 C = 130 N = color I = 4;
	SU  T = 26 C = 130 N = color I = 4;
	SU  T = 27 C = 130 N = color I = 4;
	SU  T = 29 C = 130 N = color I = 7;
	SU  T = 30 C = 130 N = color I = 4;
	SU  T = 31 C = 130 N = color I = 4;
	SU  T = 32 C = 130 N = color I = 4;
	SU  T = 33 C = 130 N = color I = 4;
	SU  T = 34 C = 130 N = color I = 7;
	SU  T = 35 C = 130 N = color I = 4;
	SU  T = 36 C = 130 N = color I = 4;
	SU  T = 37 C = 130 N = color I = 7;
	SU  T = 38 C = 130 N = color I = 4;
	SU  T = 39 C = 130 N = color I = 4;
	SU  T = 40 C = 130 N = color I = 4;
	SU  T = 42 C = 130 N = color I = 4;
	SU  T = 43 C = 130 N = color I = 4;
	SU  T = 44 C = 130 N = color I = 4;
	SU  T = 45 C = 130 N = color I = 4;
	SU  T = 46 C = 130 N = color I = 4;
	SU  T = 47 C = 130 N = color I = 4;
	SU  T = 48 C = 130 N = color I = 4;
	SU  T = 49 C = 130 N = color I = 4;
	SU  T = 50 C = 130 N = color I = 4;
	SU  T = 52 C = 130 N = color I = 4;
	SU  T = 53 C = 130 N = color I = 4;
	SU  T = 54 C = 130 N = color I = 4;
	SU  T = 56 C = 130 N = color I = 4;
	SU  T = 57 C = 130 N = color I = 4;
	SU  T = 58 C = 130 N = color I = 4;
	SU  T = 59 C = 130 N = color I = 4;
	SU  T = 60 C = 130 N = color I = 4;
	SU  T = 61 C = 130 N = color I = 4;
	SU  T = 62 C = 130 N = color I = 4;
	SU  T = 63 C = 130 N = color I = 4;
	SU  T = 64 C = 130 N = color I = 4;
	SU  T = 65 C = 130 N = color I = 4;
	SU  T = 66 C = 130 N = color I = 4;
	SU  T = 68 C = 130 N = color I = 4;
	SU  T = 69 C = 130 N = color I = 6;
	SU  T = 70 C = 130 N = color I = 4;
	SU  T = 71 C = 130 N = color I = 4;
	SU  T = 72 C = 130 N = color I = 4;
	SU  T = 73 C = 130 N = color I = 4;
	SU  T = 76 C = 130 N = color I = 4;
	SU  T = 78 C = 130 N = color I = 4;
	SU  T = 79 C = 130 N = color I = 4;
	SU  T = 81 C = 130 N = color I = 4;
	SU  T = 83 C = 130 N = color I = 4;
	SU  T = 84 C = 130 N = color I = 4;
	SU  T = 85 C = 130 N = color I = 4;
	SU  T = 87 C = 130 N = color I = 4;
	SU  T = 88 C = 130 N = color I = 4;
	SU  T = 89 C = 130 N = color I = 4;
	SU  T = 93 C = 130 N = color I = 4;
	SU  T = 94 C = 130 N = color I = 4;
	SU  T = 97 C = 130 N = color I = 4;
	SU  T = 98 C = 130 N = color I = 4;
	SU  T = 99 C = 130 N = color I = 4;

	SU  C = 131 N = color I = 0;
	TEXT   TAXON = 13 CHARACTER = 131 TEXT = 'changed^n scoring';
	SU  T = 29 C = 131 N = color I = 7;
	SU  T = 69 C = 131 N = color I = 6;

	SU  T = 5 C = 132 N = color I = 4;
	SU  T = 6 C = 132 N = color I = 4;
	SU  T = 29 C = 132 N = color I = 7;
	SU  T = 34 C = 132 N = color I = 7;
	SU  T = 37 C = 132 N = color I = 7;
	SU  T = 63 C = 132 N = color I = 4;
	SU  T = 68 C = 132 N = color I = 4;
	SU  T = 69 C = 132 N = color I = 6;

	TEXT   TAXON = 13 CHARACTER = 133 TEXT = new_scoring;
	SU  T = 69 C = 133 N = color I = 6;

	SU  T = 5 C = 134 N = color I = 4;
	SU  T = 9 C = 134 N = color I = 4;
	SU  T = 11 C = 134 N = color I = 4;
	SU  T = 14 C = 134 N = color I = 4;
	SU  T = 18 C = 134 N = color I = 4;
	SU  T = 20 C = 134 N = color I = 4;
	SU  T = 21 C = 134 N = color I = 4;
	SU  T = 24 C = 134 N = color I = 4;
	SU  T = 25 C = 134 N = color I = 4;
	SU  T = 26 C = 134 N = color I = 4;
	SU  T = 29 C = 134 N = color I = 7;
	SU  T = 34 C = 134 N = color I = 7;
	SU  T = 35 C = 134 N = color I = 4;
	SU  T = 36 C = 134 N = color I = 4;
	SU  T = 37 C = 134 N = color I = 7;
	SU  T = 38 C = 134 N = color I = 4;
	SU  T = 39 C = 134 N = color I = 4;
	SU  T = 40 C = 134 N = color I = 4;
	SU  T = 42 C = 134 N = color I = 4;
	SU  T = 43 C = 134 N = color I = 4;
	SU  T = 44 C = 134 N = color I = 4;
	SU  T = 45 C = 134 N = color I = 4;
	SU  T = 46 C = 134 N = color I = 4;
	SU  T = 47 C = 134 N = color I = 4;
	SU  T = 48 C = 134 N = color I = 4;
	SU  T = 49 C = 134 N = color I = 4;
	SU  T = 50 C = 134 N = color I = 4;
	SU  T = 52 C = 134 N = color I = 4;
	SU  T = 53 C = 134 N = color I = 4;
	SU  T = 54 C = 134 N = color I = 4;
	SU  T = 56 C = 134 N = color I = 4;
	SU  T = 57 C = 134 N = color I = 4;
	SU  T = 58 C = 134 N = color I = 4;
	SU  T = 59 C = 134 N = color I = 4;
	SU  T = 60 C = 134 N = color I = 4;
	SU  T = 61 C = 134 N = color I = 4;
	SU  T = 62 C = 134 N = color I = 4;
	SU  T = 63 C = 134 N = color I = 4;
	SU  T = 64 C = 134 N = color I = 4;
	SU  T = 65 C = 134 N = color I = 4;
	SU  T = 66 C = 134 N = color I = 4;
	SU  T = 68 C = 134 N = color I = 4;
	SU  T = 69 C = 134 N = color I = 6;
	SU  T = 70 C = 134 N = color I = 4;
	SU  T = 71 C = 134 N = color I = 4;
	SU  T = 72 C = 134 N = color I = 4;
	SU  T = 73 C = 134 N = color I = 4;
	SU  T = 76 C = 134 N = color I = 4;
	SU  T = 78 C = 134 N = color I = 4;
	SU  T = 79 C = 134 N = color I = 4;
	SU  T = 81 C = 134 N = color I = 4;
	SU  T = 83 C = 134 N = color I = 4;
	SU  T = 84 C = 134 N = color I = 4;
	SU  T = 85 C = 134 N = color I = 4;
	SU  T = 87 C = 134 N = color I = 4;
	SU  T = 90 C = 134 N = color I = 4;
	SU  T = 92 C = 134 N = color I = 4;
	SU  T = 93 C = 134 N = color I = 4;
	SU  T = 94 C = 134 N = color I = 4;
	SU  T = 97 C = 134 N = color I = 4;
	SU  T = 98 C = 134 N = color I = 4;
	SU  T = 99 C = 134 N = color I = 4;

	SU  T = 5 C = 135 N = color I = 4;
	SU  T = 9 C = 135 N = color I = 4;
	SU  T = 10 C = 135 N = color I = 4;
	SU  T = 14 C = 135 N = color I = 4;
	SU  T = 18 C = 135 N = color I = 4;
	SU  T = 21 C = 135 N = color I = 4;
	SU  T = 24 C = 135 N = color I = 4;
	SU  T = 25 C = 135 N = color I = 4;
	SU  T = 26 C = 135 N = color I = 4;
	SU  T = 29 C = 135 N = color I = 7;
	SU  T = 34 C = 135 N = color I = 7;
	SU  T = 36 C = 135 N = color I = 4;
	SU  T = 37 C = 135 N = color I = 7;
	SU  T = 42 C = 135 N = color I = 4;
	SU  T = 43 C = 135 N = color I = 4;
	SU  T = 44 C = 135 N = color I = 4;
	SU  T = 45 C = 135 N = color I = 4;
	SU  T = 47 C = 135 N = color I = 4;
	SU  T = 48 C = 135 N = color I = 4;
	SU  T = 49 C = 135 N = color I = 4;
	SU  T = 50 C = 135 N = color I = 4;
	SU  T = 52 C = 135 N = color I = 4;
	SU  T = 53 C = 135 N = color I = 4;
	SU  T = 56 C = 135 N = color I = 4;
	SU  T = 57 C = 135 N = color I = 4;
	SU  T = 58 C = 135 N = color I = 4;
	SU  T = 59 C = 135 N = color I = 4;
	SU  T = 60 C = 135 N = color I = 4;
	SU  T = 61 C = 135 N = color I = 4;
	SU  T = 62 C = 135 N = color I = 4;
	SU  T = 63 C = 135 N = color I = 4;
	SU  T = 64 C = 135 N = color I = 4;
	SU  T = 65 C = 135 N = color I = 4;
	SU  T = 68 C = 135 N = color I = 4;
	SU  T = 69 C = 135 N = color I = 6;
	SU  T = 70 C = 135 N = color I = 4;
	SU  T = 71 C = 135 N = color I = 4;
	SU  T = 72 C = 135 N = color I = 4;
	SU  T = 73 C = 135 N = color I = 4;
	SU  T = 76 C = 135 N = color I = 4;
	SU  T = 78 C = 135 N = color I = 4;
	SU  T = 79 C = 135 N = color I = 4;
	SU  T = 81 C = 135 N = color I = 4;
	SU  T = 83 C = 135 N = color I = 4;
	SU  T = 84 C = 135 N = color I = 4;
	SU  T = 93 C = 135 N = color I = 4;

	SU  T = 5 C = 136 N = color I = 4;
	SU  T = 6 C = 136 N = color I = 4;
	SU  T = 7 C = 136 N = color I = 4;
	SU  T = 9 C = 136 N = color I = 4;
	SU  T = 10 C = 136 N = color I = 4;
	SU  T = 11 C = 136 N = color I = 4;
	SU  T = 14 C = 136 N = color I = 4;
	SU  T = 18 C = 136 N = color I = 4;
	SU  T = 21 C = 136 N = color I = 4;
	SU  T = 24 C = 136 N = color I = 4;
	SU  T = 25 C = 136 N = color I = 4;
	SU  T = 26 C = 136 N = color I = 4;
	SU  T = 27 C = 136 N = color I = 4;
	SU  T = 29 C = 136 N = color I = 7;
	SU  T = 30 C = 136 N = color I = 4;
	SU  T = 31 C = 136 N = color I = 4;
	SU  T = 32 C = 136 N = color I = 4;
	SU  T = 33 C = 136 N = color I = 4;
	SU  T = 34 C = 136 N = color I = 7;
	SU  T = 35 C = 136 N = color I = 4;
	SU  T = 37 C = 136 N = color I = 7;
	SU  T = 38 C = 136 N = color I = 4;
	SU  T = 39 C = 136 N = color I = 4;
	SU  T = 40 C = 136 N = color I = 4;
	SU  T = 42 C = 136 N = color I = 4;
	SU  T = 43 C = 136 N = color I = 4;
	SU  T = 44 C = 136 N = color I = 4;
	SU  T = 45 C = 136 N = color I = 4;
	SU  T = 46 C = 136 N = color I = 4;
	SU  T = 47 C = 136 N = color I = 4;
	SU  T = 48 C = 136 N = color I = 4;
	SU  T = 49 C = 136 N = color I = 4;
	SU  T = 50 C = 136 N = color I = 4;
	SU  T = 52 C = 136 N = color I = 4;
	SU  T = 53 C = 136 N = color I = 4;
	SU  T = 54 C = 136 N = color I = 4;
	SU  T = 56 C = 136 N = color I = 4;
	SU  T = 57 C = 136 N = color I = 4;
	SU  T = 58 C = 136 N = color I = 4;
	SU  T = 59 C = 136 N = color I = 4;
	SU  T = 60 C = 136 N = color I = 4;
	SU  T = 61 C = 136 N = color I = 4;
	SU  T = 68 C = 136 N = color I = 4;
	SU  T = 69 C = 136 N = color I = 6;
	SU  T = 70 C = 136 N = color I = 4;
	SU  T = 71 C = 136 N = color I = 4;
	SU  T = 72 C = 136 N = color I = 4;
	SU  T = 73 C = 136 N = color I = 4;
	SU  T = 76 C = 136 N = color I = 4;
	SU  T = 78 C = 136 N = color I = 4;
	SU  T = 79 C = 136 N = color I = 4;
	SU  T = 81 C = 136 N = color I = 4;
	SU  T = 83 C = 136 N = color I = 4;
	SU  T = 84 C = 136 N = color I = 4;
	SU  T = 85 C = 136 N = color I = 4;
	SU  T = 87 C = 136 N = color I = 4;
	SU  T = 88 C = 136 N = color I = 4;
	SU  T = 89 C = 136 N = color I = 4;
	SU  T = 90 C = 136 N = color I = 4;
	SU  T = 92 C = 136 N = color I = 4;
	SU  T = 93 C = 136 N = color I = 4;
	SU  T = 98 C = 136 N = color I = 4;
	SU  T = 99 C = 136 N = color I = 4;

	SU  C = 137 N = color I = 0;
	SU  T = 1 C = 137 N = color I = 0;
	SU  T = 2 C = 137 N = color I = 0;
	SU  T = 3 C = 137 N = color I = 0;
	SU  T = 4 C = 137 N = color I = 0;
	SU  T = 5 C = 137 N = color I = 0;
	SU  T = 6 C = 137 N = color I = 0;
	SU  T = 7 C = 137 N = color I = 0;
	SU  T = 8 C = 137 N = color I = 0;
	SU  T = 9 C = 137 N = color I = 0;
	SU  T = 10 C = 137 N = color I = 0;
	SU  T = 11 C = 137 N = color I = 0;
	SU  T = 12 C = 137 N = color I = 0;
	SU  T = 14 C = 137 N = color I = 0;
	SU  T = 15 C = 137 N = color I = 0;
	SU  T = 18 C = 137 N = color I = 0;
	SU  T = 20 C = 137 N = color I = 0;
	SU  T = 21 C = 137 N = color I = 0;
	SU  T = 23 C = 137 N = color I = 0;
	SU  T = 24 C = 137 N = color I = 0;
	SU  T = 25 C = 137 N = color I = 0;
	SU  T = 26 C = 137 N = color I = 0;
	SU  T = 27 C = 137 N = color I = 0;
	SU  T = 29 C = 137 N = color I = 7;
	SU  T = 30 C = 137 N = color I = 0;
	SU  T = 31 C = 137 N = color I = 0;
	SU  T = 32 C = 137 N = color I = 0;
	SU  T = 33 C = 137 N = color I = 0;
	SU  T = 34 C = 137 N = color I = 0;
	SU  T = 35 C = 137 N = color I = 0;
	SU  T = 36 C = 137 N = color I = 0;
	SU  T = 37 C = 137 N = color I = 0;
	SU  T = 38 C = 137 N = color I = 0;
	SU  T = 39 C = 137 N = color I = 0;
	SU  T = 40 C = 137 N = color I = 0;
	SU  T = 41 C = 137 N = color I = 0;
	SU  T = 42 C = 137 N = color I = 0;
	SU  T = 43 C = 137 N = color I = 0;
	SU  T = 44 C = 137 N = color I = 0;
	SU  T = 45 C = 137 N = color I = 0;
	SU  T = 46 C = 137 N = color I = 0;
	SU  T = 47 C = 137 N = color I = 0;
	SU  T = 48 C = 137 N = color I = 0;
	SU  T = 49 C = 137 N = color I = 0;
	SU  T = 50 C = 137 N = color I = 0;
	SU  T = 51 C = 137 N = color I = 0;
	SU  T = 52 C = 137 N = color I = 0;
	SU  T = 53 C = 137 N = color I = 0;
	SU  T = 54 C = 137 N = color I = 0;
	SU  T = 56 C = 137 N = color I = 0;
	SU  T = 57 C = 137 N = color I = 0;
	SU  T = 58 C = 137 N = color I = 0;
	SU  T = 59 C = 137 N = color I = 0;
	SU  T = 60 C = 137 N = color I = 0;
	SU  T = 61 C = 137 N = color I = 0;
	SU  T = 62 C = 137 N = color I = 0;
	SU  T = 63 C = 137 N = color I = 0;
	SU  T = 64 C = 137 N = color I = 0;
	SU  T = 65 C = 137 N = color I = 0;
	SU  T = 66 C = 137 N = color I = 0;
	SU  T = 68 C = 137 N = color I = 4;
	SU  T = 69 C = 137 N = color I = 6;
	SU  T = 70 C = 137 N = color I = 0;
	SU  T = 71 C = 137 N = color I = 0;
	SU  T = 72 C = 137 N = color I = 0;
	SU  T = 73 C = 137 N = color I = 0;
	SU  T = 76 C = 137 N = color I = 0;
	SU  T = 78 C = 137 N = color I = 0;
	SU  T = 79 C = 137 N = color I = 0;
	SU  T = 81 C = 137 N = color I = 0;
	SU  T = 83 C = 137 N = color I = 0;
	SU  T = 84 C = 137 N = color I = 0;
	SU  T = 85 C = 137 N = color I = 0;
	SU  T = 86 C = 137 N = color I = 0;
	SU  T = 87 C = 137 N = color I = 0;
	SU  T = 88 C = 137 N = color I = 0;
	SU  T = 89 C = 137 N = color I = 0;
	SU  T = 90 C = 137 N = color I = 0;
	SU  T = 91 C = 137 N = color I = 0;
	SU  T = 92 C = 137 N = color I = 0;
	SU  T = 93 C = 137 N = color I = 0;
	SU  T = 94 C = 137 N = color I = 0;
	SU  T = 97 C = 137 N = color I = 0;
	SU  T = 98 C = 137 N = color I = 0;
	SU  T = 99 C = 137 N = color I = 0;

	SU  C = 138 N = color I = 0;
	SU  T = 1 C = 138 N = color I = 0;
	SU  T = 2 C = 138 N = color I = 0;
	SU  T = 3 C = 138 N = color I = 0;
	SU  T = 4 C = 138 N = color I = 0;
	SU  T = 5 C = 138 N = color I = 0;
	SU  T = 6 C = 138 N = color I = 0;
	SU  T = 7 C = 138 N = color I = 0;
	SU  T = 8 C = 138 N = color I = 0;
	SU  T = 9 C = 138 N = color I = 0;
	SU  T = 10 C = 138 N = color I = 0;
	SU  T = 11 C = 138 N = color I = 0;
	SU  T = 12 C = 138 N = color I = 0;
	SU  T = 14 C = 138 N = color I = 0;
	SU  T = 15 C = 138 N = color I = 0;
	SU  T = 18 C = 138 N = color I = 0;
	SU  T = 20 C = 138 N = color I = 0;
	SU  T = 21 C = 138 N = color I = 0;
	SU  T = 23 C = 138 N = color I = 0;
	SU  T = 24 C = 138 N = color I = 0;
	SU  T = 25 C = 138 N = color I = 0;
	SU  T = 26 C = 138 N = color I = 0;
	SU  T = 27 C = 138 N = color I = 0;
	SU  T = 29 C = 138 N = color I = 7;
	SU  T = 30 C = 138 N = color I = 0;
	SU  T = 31 C = 138 N = color I = 0;
	SU  T = 32 C = 138 N = color I = 0;
	SU  T = 33 C = 138 N = color I = 0;
	SU  T = 34 C = 138 N = color I = 0;
	SU  T = 35 C = 138 N = color I = 0;
	SU  T = 36 C = 138 N = color I = 0;
	SU  T = 37 C = 138 N = color I = 0;
	SU  T = 38 C = 138 N = color I = 0;
	SU  T = 39 C = 138 N = color I = 0;
	SU  T = 40 C = 138 N = color I = 0;
	SU  T = 41 C = 138 N = color I = 0;
	SU  T = 42 C = 138 N = color I = 0;
	SU  T = 43 C = 138 N = color I = 0;
	SU  T = 44 C = 138 N = color I = 0;
	SU  T = 45 C = 138 N = color I = 0;
	SU  T = 46 C = 138 N = color I = 0;
	SU  T = 47 C = 138 N = color I = 0;
	SU  T = 48 C = 138 N = color I = 0;
	SU  T = 49 C = 138 N = color I = 0;
	SU  T = 50 C = 138 N = color I = 0;
	SU  T = 51 C = 138 N = color I = 0;
	SU  T = 52 C = 138 N = color I = 0;
	SU  T = 53 C = 138 N = color I = 0;
	SU  T = 54 C = 138 N = color I = 0;
	SU  T = 56 C = 138 N = color I = 0;
	SU  T = 57 C = 138 N = color I = 0;
	SU  T = 58 C = 138 N = color I = 0;
	SU  T = 59 C = 138 N = color I = 0;
	SU  T = 60 C = 138 N = color I = 0;
	SU  T = 61 C = 138 N = color I = 0;
	SU  T = 62 C = 138 N = color I = 0;
	SU  T = 63 C = 138 N = color I = 0;
	SU  T = 64 C = 138 N = color I = 0;
	SU  T = 65 C = 138 N = color I = 0;
	SU  T = 66 C = 138 N = color I = 0;
	SU  T = 68 C = 138 N = color I = 4;
	SU  T = 69 C = 138 N = color I = 6;
	SU  T = 70 C = 138 N = color I = 0;
	SU  T = 71 C = 138 N = color I = 0;
	SU  T = 72 C = 138 N = color I = 0;
	SU  T = 73 C = 138 N = color I = 0;
	SU  T = 76 C = 138 N = color I = 0;
	SU  T = 78 C = 138 N = color I = 0;
	SU  T = 79 C = 138 N = color I = 0;
	SU  T = 81 C = 138 N = color I = 0;
	SU  T = 83 C = 138 N = color I = 0;
	SU  T = 84 C = 138 N = color I = 0;
	SU  T = 85 C = 138 N = color I = 0;
	SU  T = 86 C = 138 N = color I = 0;
	SU  T = 87 C = 138 N = color I = 0;
	SU  T = 88 C = 138 N = color I = 0;
	SU  T = 89 C = 138 N = color I = 0;
	SU  T = 90 C = 138 N = color I = 0;
	SU  T = 91 C = 138 N = color I = 0;
	SU  T = 92 C = 138 N = color I = 0;
	SU  T = 93 C = 138 N = color I = 0;
	SU  T = 94 C = 138 N = color I = 0;
	SU  T = 97 C = 138 N = color I = 0;
	SU  T = 98 C = 138 N = color I = 0;
	SU  T = 99 C = 138 N = color I = 0;

	SU  T = 9 C = 139 N = color I = 4;
	SU  T = 11 C = 139 N = color I = 4;
	TEXT   TAXON = 13 CHARACTER = 139 TEXT = new_scoring;
	SU  T = 14 C = 139 N = color I = 4;
	SU  T = 18 C = 139 N = color I = 4;
	SU  T = 21 C = 139 N = color I = 4;
	SU  T = 25 C = 139 N = color I = 4;
	SU  T = 26 C = 139 N = color I = 4;
	SU  T = 29 C = 139 N = color I = 7;
	SU  T = 32 C = 139 N = color I = 4;
	SU  T = 33 C = 139 N = color I = 4;
	SU  T = 34 C = 139 N = color I = 7;
	SU  T = 35 C = 139 N = color I = 4;
	SU  T = 36 C = 139 N = color I = 4;
	SU  T = 37 C = 139 N = color I = 7;
	SU  T = 43 C = 139 N = color I = 4;
	SU  T = 44 C = 139 N = color I = 4;
	SU  T = 45 C = 139 N = color I = 4;
	SU  T = 46 C = 139 N = color I = 4;
	SU  T = 47 C = 139 N = color I = 4;
	SU  T = 53 C = 139 N = color I = 4;
	SU  T = 56 C = 139 N = color I = 4;
	SU  T = 57 C = 139 N = color I = 4;
	SU  T = 58 C = 139 N = color I = 4;
	SU  T = 61 C = 139 N = color I = 4;
	SU  T = 62 C = 139 N = color I = 4;
	SU  T = 63 C = 139 N = color I = 4;
	SU  T = 64 C = 139 N = color I = 4;
	SU  T = 68 C = 139 N = color I = 4;
	SU  T = 69 C = 139 N = color I = 6;
	SU  T = 70 C = 139 N = color I = 4;
	SU  T = 71 C = 139 N = color I = 4;
	SU  T = 72 C = 139 N = color I = 4;
	SU  T = 73 C = 139 N = color I = 4;
	SU  T = 76 C = 139 N = color I = 4;
	SU  T = 78 C = 139 N = color I = 4;
	SU  T = 79 C = 139 N = color I = 4;
	SU  T = 81 C = 139 N = color I = 4;
	SU  T = 84 C = 139 N = color I = 4;
	SU  T = 85 C = 139 N = color I = 4;
	SU  T = 87 C = 139 N = color I = 4;
	SU  T = 88 C = 139 N = color I = 4;
	SU  T = 89 C = 139 N = color I = 4;
	SU  T = 90 C = 139 N = color I = 4;
	SU  T = 92 C = 139 N = color I = 4;
	SU  T = 93 C = 139 N = color I = 4;
	SU  T = 98 C = 139 N = color I = 4;

	SU  T = 5 C = 140 N = color I = 4;
	SU  T = 29 C = 140 N = color I = 7;
	SU  T = 34 C = 140 N = color I = 7;
	SU  T = 37 C = 140 N = color I = 7;
	SU  T = 68 C = 140 N = color I = 4;
	SU  T = 69 C = 140 N = color I = 6;

	SU  T = 5 C = 141 N = color I = 4;
	SU  T = 29 C = 141 N = color I = 7;
	SU  T = 34 C = 141 N = color I = 7;
	SU  T = 37 C = 141 N = color I = 7;
	SU  T = 68 C = 141 N = color I = 4;
	SU  T = 69 C = 141 N = color I = 6;

	SU  T = 5 C = 142 N = color I = 4;
	SU  T = 6 C = 142 N = color I = 4;
	SU  T = 9 C = 142 N = color I = 4;
	SU  T = 10 C = 142 N = color I = 4;
	SU  T = 11 C = 142 N = color I = 4;
	SU  T = 18 C = 142 N = color I = 4;
	SU  T = 21 C = 142 N = color I = 4;
	SU  T = 24 C = 142 N = color I = 4;
	SU  T = 25 C = 142 N = color I = 4;
	SU  T = 26 C = 142 N = color I = 4;
	SU  T = 29 C = 142 N = color I = 7;
	SU  T = 34 C = 142 N = color I = 7;
	SU  T = 37 C = 142 N = color I = 7;
	SU  T = 42 C = 142 N = color I = 4;
	SU  T = 44 C = 142 N = color I = 4;
	SU  T = 52 C = 142 N = color I = 4;
	SU  T = 53 C = 142 N = color I = 4;
	SU  T = 54 C = 142 N = color I = 4;
	SU  T = 68 C = 142 N = color I = 4;
	SU  T = 69 C = 142 N = color I = 6;

	SU  T = 9 C = 143 N = color I = 4;
	SU  T = 10 C = 143 N = color I = 4;
	SU  T = 24 C = 143 N = color I = 4;
	SU  T = 25 C = 143 N = color I = 4;
	SU  T = 26 C = 143 N = color I = 4;
	SU  T = 29 C = 143 N = color I = 7;
	SU  T = 34 C = 143 N = color I = 7;
	SU  T = 37 C = 143 N = color I = 7;
	SU  T = 68 C = 143 N = color I = 4;
	SU  T = 69 C = 143 N = color I = 6;
	SU  T = 76 C = 143 N = color I = 4;

	SU  C = 145 N = color I = 0;
	SU  T = 1 C = 145 N = color I = 0;
	SU  T = 2 C = 145 N = color I = 0;
	SU  T = 3 C = 145 N = color I = 0;
	SU  T = 4 C = 145 N = color I = 0;
	SU  T = 5 C = 145 N = color I = 0;
	SU  T = 6 C = 145 N = color I = 0;
	SU  T = 7 C = 145 N = color I = 0;
	SU  T = 8 C = 145 N = color I = 0;
	SU  T = 9 C = 145 N = color I = 0;
	SU  T = 10 C = 145 N = color I = 0;
	SU  T = 11 C = 145 N = color I = 0;
	SU  T = 12 C = 145 N = color I = 0;
	TEXT   TAXON = 13 CHARACTER = 145 TEXT = new_scoring;
	SU  T = 14 C = 145 N = color I = 0;
	SU  T = 15 C = 145 N = color I = 0;
	SU  T = 18 C = 145 N = color I = 0;
	SU  T = 20 C = 145 N = color I = 0;
	SU  T = 21 C = 145 N = color I = 0;
	SU  T = 23 C = 145 N = color I = 0;
	SU  T = 24 C = 145 N = color I = 0;
	SU  T = 25 C = 145 N = color I = 0;
	SU  T = 26 C = 145 N = color I = 0;
	SU  T = 27 C = 145 N = color I = 0;
	SU  T = 29 C = 145 N = color I = 7;
	SU  T = 30 C = 145 N = color I = 0;
	SU  T = 31 C = 145 N = color I = 0;
	SU  T = 32 C = 145 N = color I = 0;
	SU  T = 33 C = 145 N = color I = 0;
	SU  T = 34 C = 145 N = color I = 0;
	SU  T = 35 C = 145 N = color I = 0;
	SU  T = 36 C = 145 N = color I = 0;
	SU  T = 37 C = 145 N = color I = 0;
	SU  T = 38 C = 145 N = color I = 0;
	SU  T = 39 C = 145 N = color I = 0;
	SU  T = 40 C = 145 N = color I = 0;
	SU  T = 41 C = 145 N = color I = 0;
	SU  T = 42 C = 145 N = color I = 0;
	SU  T = 43 C = 145 N = color I = 0;
	SU  T = 44 C = 145 N = color I = 0;
	SU  T = 45 C = 145 N = color I = 0;
	SU  T = 46 C = 145 N = color I = 0;
	SU  T = 47 C = 145 N = color I = 0;
	SU  T = 48 C = 145 N = color I = 0;
	SU  T = 49 C = 145 N = color I = 0;
	SU  T = 50 C = 145 N = color I = 0;
	SU  T = 51 C = 145 N = color I = 0;
	SU  T = 52 C = 145 N = color I = 0;
	SU  T = 53 C = 145 N = color I = 0;
	SU  T = 54 C = 145 N = color I = 0;
	SU  T = 56 C = 145 N = color I = 0;
	SU  T = 57 C = 145 N = color I = 0;
	SU  T = 58 C = 145 N = color I = 0;
	SU  T = 59 C = 145 N = color I = 0;
	SU  T = 60 C = 145 N = color I = 0;
	SU  T = 61 C = 145 N = color I = 0;
	SU  T = 62 C = 145 N = color I = 0;
	SU  T = 63 C = 145 N = color I = 0;
	SU  T = 64 C = 145 N = color I = 0;
	SU  T = 65 C = 145 N = color I = 0;
	SU  T = 66 C = 145 N = color I = 0;
	SU  T = 68 C = 145 N = color I = 4;
	SU  T = 69 C = 145 N = color I = 6;
	SU  T = 70 C = 145 N = color I = 0;
	SU  T = 71 C = 145 N = color I = 0;
	SU  T = 72 C = 145 N = color I = 0;
	SU  T = 73 C = 145 N = color I = 0;
	SU  T = 76 C = 145 N = color I = 0;
	SU  T = 78 C = 145 N = color I = 0;
	SU  T = 79 C = 145 N = color I = 0;
	SU  T = 81 C = 145 N = color I = 0;
	SU  T = 83 C = 145 N = color I = 0;
	SU  T = 84 C = 145 N = color I = 0;
	SU  T = 85 C = 145 N = color I = 0;
	SU  T = 86 C = 145 N = color I = 0;
	SU  T = 87 C = 145 N = color I = 0;
	SU  T = 88 C = 145 N = color I = 0;
	SU  T = 89 C = 145 N = color I = 0;
	SU  T = 90 C = 145 N = color I = 0;
	SU  T = 91 C = 145 N = color I = 0;
	SU  T = 92 C = 145 N = color I = 0;
	SU  T = 93 C = 145 N = color I = 0;
	SU  T = 94 C = 145 N = color I = 0;
	SU  T = 97 C = 145 N = color I = 0;
	SU  T = 98 C = 145 N = color I = 0;
	SU  T = 99 C = 145 N = color I = 0;

	SU  T = 5 C = 146 N = color I = 4;
	SU  T = 6 C = 146 N = color I = 4;
	SU  T = 7 C = 146 N = color I = 4;
	SU  T = 25 C = 146 N = color I = 4;
	SU  T = 26 C = 146 N = color I = 4;
	SU  T = 27 C = 146 N = color I = 4;
	SU  T = 29 C = 146 N = color I = 7;
	SU  T = 30 C = 146 N = color I = 4;
	SU  T = 31 C = 146 N = color I = 4;
	SU  T = 32 C = 146 N = color I = 4;
	SU  T = 33 C = 146 N = color I = 4;
	SU  T = 34 C = 146 N = color I = 7;
	SU  T = 35 C = 146 N = color I = 4;
	SU  T = 36 C = 146 N = color I = 4;
	SU  T = 37 C = 146 N = color I = 7;
	SU  T = 38 C = 146 N = color I = 4;
	SU  T = 39 C = 146 N = color I = 4;
	SU  T = 40 C = 146 N = color I = 4;
	SU  T = 42 C = 146 N = color I = 4;
	SU  T = 43 C = 146 N = color I = 4;
	SU  T = 44 C = 146 N = color I = 4;
	SU  T = 45 C = 146 N = color I = 4;
	SU  T = 46 C = 146 N = color I = 4;
	SU  T = 47 C = 146 N = color I = 4;
	SU  T = 48 C = 146 N = color I = 4;
	SU  T = 49 C = 146 N = color I = 4;
	SU  T = 50 C = 146 N = color I = 4;
	SU  T = 52 C = 146 N = color I = 4;
	SU  T = 68 C = 146 N = color I = 4;
	SU  T = 69 C = 146 N = color I = 6;
	SU  T = 72 C = 146 N = color I = 4;
	SU  T = 73 C = 146 N = color I = 4;
	SU  T = 76 C = 146 N = color I = 4;
	SU  T = 78 C = 146 N = color I = 4;
	SU  T = 79 C = 146 N = color I = 4;
	SU  T = 81 C = 146 N = color I = 4;
	SU  T = 84 C = 146 N = color I = 4;
	SU  T = 85 C = 146 N = color I = 4;
	SU  T = 87 C = 146 N = color I = 4;
	SU  T = 88 C = 146 N = color I = 4;
	SU  T = 89 C = 146 N = color I = 4;
	SU  T = 90 C = 146 N = color I = 4;
	SU  T = 92 C = 146 N = color I = 4;
	SU  T = 93 C = 146 N = color I = 4;

	SU  T = 5 C = 147 N = color I = 4;
	SU  T = 6 C = 147 N = color I = 4;
	SU  T = 7 C = 147 N = color I = 4;
	SU  T = 9 C = 147 N = color I = 4;
	TEXT   TAXON = 13 CHARACTER = 147 TEXT = new_scoring;
	SU  T = 14 C = 147 N = color I = 4;
	SU  T = 24 C = 147 N = color I = 4;
	SU  T = 29 C = 147 N = color I = 7;
	SU  T = 30 C = 147 N = color I = 4;
	SU  T = 31 C = 147 N = color I = 4;
	SU  T = 32 C = 147 N = color I = 4;
	SU  T = 33 C = 147 N = color I = 4;
	SU  T = 34 C = 147 N = color I = 7;
	SU  T = 35 C = 147 N = color I = 4;
	SU  T = 36 C = 147 N = color I = 4;
	SU  T = 37 C = 147 N = color I = 7;
	SU  T = 38 C = 147 N = color I = 4;
	SU  T = 39 C = 147 N = color I = 4;
	SU  T = 40 C = 147 N = color I = 4;
	SU  T = 42 C = 147 N = color I = 4;
	SU  T = 43 C = 147 N = color I = 4;
	SU  T = 44 C = 147 N = color I = 4;
	SU  T = 45 C = 147 N = color I = 4;
	SU  T = 46 C = 147 N = color I = 4;
	SU  T = 47 C = 147 N = color I = 4;
	SU  T = 48 C = 147 N = color I = 4;
	SU  T = 49 C = 147 N = color I = 4;
	SU  T = 50 C = 147 N = color I = 4;
	SU  T = 56 C = 147 N = color I = 4;
	SU  T = 57 C = 147 N = color I = 4;
	SU  T = 58 C = 147 N = color I = 4;
	SU  T = 68 C = 147 N = color I = 4;
	SU  T = 69 C = 147 N = color I = 6;
	SU  T = 71 C = 147 N = color I = 4;
	SU  T = 72 C = 147 N = color I = 4;
	SU  T = 73 C = 147 N = color I = 4;
	SU  T = 76 C = 147 N = color I = 4;
	SU  T = 78 C = 147 N = color I = 4;
	SU  T = 79 C = 147 N = color I = 4;
	SU  T = 81 C = 147 N = color I = 4;
	SU  T = 83 C = 147 N = color I = 4;
	SU  T = 84 C = 147 N = color I = 4;
	SU  T = 85 C = 147 N = color I = 4;
	SU  T = 87 C = 147 N = color I = 4;
	SU  T = 88 C = 147 N = color I = 4;
	SU  T = 89 C = 147 N = color I = 4;
	SU  T = 90 C = 147 N = color I = 4;
	SU  T = 92 C = 147 N = color I = 4;
	SU  T = 93 C = 147 N = color I = 4;
	SU  T = 98 C = 147 N = color I = 4;
	SU  T = 99 C = 147 N = color I = 4;

	SU  T = 5 C = 148 N = color I = 4;
	SU  T = 6 C = 148 N = color I = 4;
	SU  T = 7 C = 148 N = color I = 4;
	SU  T = 9 C = 148 N = color I = 4;
	SU  T = 10 C = 148 N = color I = 4;
	SU  T = 11 C = 148 N = color I = 4;
	SU  T = 14 C = 148 N = color I = 4;
	SU  T = 18 C = 148 N = color I = 4;
	SU  T = 21 C = 148 N = color I = 4;
	SU  T = 24 C = 148 N = color I = 4;
	SU  T = 25 C = 148 N = color I = 4;
	SU  T = 26 C = 148 N = color I = 4;
	SU  T = 27 C = 148 N = color I = 4;
	SU  T = 29 C = 148 N = color I = 7;
	SU  T = 30 C = 148 N = color I = 4;
	SU  T = 31 C = 148 N = color I = 4;
	SU  T = 32 C = 148 N = color I = 4;
	SU  T = 33 C = 148 N = color I = 4;
	SU  T = 34 C = 148 N = color I = 7;
	SU  T = 35 C = 148 N = color I = 4;
	SU  T = 36 C = 148 N = color I = 4;
	SU  T = 37 C = 148 N = color I = 7;
	SU  T = 38 C = 148 N = color I = 4;
	SU  T = 39 C = 148 N = color I = 4;
	SU  T = 40 C = 148 N = color I = 4;
	SU  T = 42 C = 148 N = color I = 4;
	SU  T = 43 C = 148 N = color I = 4;
	SU  T = 44 C = 148 N = color I = 4;
	SU  T = 45 C = 148 N = color I = 4;
	SU  T = 46 C = 148 N = color I = 4;
	SU  T = 47 C = 148 N = color I = 4;
	SU  T = 48 C = 148 N = color I = 4;
	SU  T = 49 C = 148 N = color I = 4;
	SU  T = 50 C = 148 N = color I = 4;
	SU  T = 52 C = 148 N = color I = 4;
	SU  T = 53 C = 148 N = color I = 4;
	SU  T = 54 C = 148 N = color I = 4;
	SU  T = 56 C = 148 N = color I = 4;
	SU  T = 57 C = 148 N = color I = 4;
	SU  T = 58 C = 148 N = color I = 4;
	SU  T = 59 C = 148 N = color I = 4;
	SU  T = 62 C = 148 N = color I = 4;
	SU  T = 63 C = 148 N = color I = 4;
	SU  T = 64 C = 148 N = color I = 4;
	SU  T = 65 C = 148 N = color I = 4;
	SU  T = 68 C = 148 N = color I = 4;
	SU  T = 69 C = 148 N = color I = 6;
	SU  T = 70 C = 148 N = color I = 4;
	SU  T = 71 C = 148 N = color I = 4;
	SU  T = 72 C = 148 N = color I = 4;
	SU  T = 73 C = 148 N = color I = 4;
	SU  T = 76 C = 148 N = color I = 4;
	SU  T = 78 C = 148 N = color I = 4;
	SU  T = 79 C = 148 N = color I = 4;
	SU  T = 81 C = 148 N = color I = 4;
	SU  T = 83 C = 148 N = color I = 4;
	SU  T = 84 C = 148 N = color I = 4;
	SU  T = 85 C = 148 N = color I = 4;
	SU  T = 90 C = 148 N = color I = 4;
	SU  T = 92 C = 148 N = color I = 4;
	SU  T = 93 C = 148 N = color I = 4;

	SU  T = 29 C = 149 N = color I = 7;
	SU  T = 69 C = 149 N = color I = 6;

	SU  T = 29 C = 150 N = color I = 7;
	SU  T = 69 C = 150 N = color I = 6;

	SU  T = 5 C = 151 N = color I = 4;
	SU  T = 6 C = 151 N = color I = 4;
	SU  T = 7 C = 151 N = color I = 4;
	SU  T = 9 C = 151 N = color I = 4;
	SU  T = 10 C = 151 N = color I = 4;
	SU  T = 29 C = 151 N = color I = 7;
	SU  T = 34 C = 151 N = color I = 7;
	SU  T = 37 C = 151 N = color I = 7;
	SU  T = 68 C = 151 N = color I = 4;
	SU  T = 69 C = 151 N = color I = 6;

	SU  T = 5 C = 152 N = color I = 4;
	SU  T = 6 C = 152 N = color I = 4;
	SU  T = 7 C = 152 N = color I = 4;
	SU  T = 9 C = 152 N = color I = 4;
	SU  T = 10 C = 152 N = color I = 4;
	SU  T = 18 C = 152 N = color I = 4;
	SU  T = 21 C = 152 N = color I = 4;
	SU  T = 29 C = 152 N = color I = 7;
	SU  T = 34 C = 152 N = color I = 7;
	SU  T = 37 C = 152 N = color I = 7;
	SU  T = 68 C = 152 N = color I = 4;
	SU  T = 69 C = 152 N = color I = 6;

	SU  T = 5 C = 153 N = color I = 4;
	SU  T = 11 C = 153 N = color I = 4;
	TEXT   TAXON = 13 CHARACTER = 153 TEXT = new_scoring;
	SU  T = 29 C = 153 N = color I = 7;
	SU  T = 34 C = 153 N = color I = 7;
	SU  T = 37 C = 153 N = color I = 7;
	SU  T = 68 C = 153 N = color I = 4;
	SU  T = 69 C = 153 N = color I = 6;

	SU  T = 5 C = 154 N = color I = 4;
	SU  T = 6 C = 154 N = color I = 4;
	SU  T = 7 C = 154 N = color I = 4;
	SU  T = 9 C = 154 N = color I = 4;
	SU  T = 10 C = 154 N = color I = 4;
	SU  T = 11 C = 154 N = color I = 4;
	SU  T = 14 C = 154 N = color I = 4;
	SU  T = 18 C = 154 N = color I = 4;
	SU  T = 21 C = 154 N = color I = 4;
	SU  T = 24 C = 154 N = color I = 4;
	SU  T = 25 C = 154 N = color I = 4;
	SU  T = 26 C = 154 N = color I = 4;
	SU  T = 27 C = 154 N = color I = 4;
	SU  T = 29 C = 154 N = color I = 7;
	SU  T = 30 C = 154 N = color I = 4;
	SU  T = 31 C = 154 N = color I = 4;
	SU  T = 32 C = 154 N = color I = 4;
	SU  T = 33 C = 154 N = color I = 4;
	SU  T = 34 C = 154 N = color I = 7;
	SU  T = 35 C = 154 N = color I = 4;
	SU  T = 36 C = 154 N = color I = 4;
	SU  T = 37 C = 154 N = color I = 7;
	SU  T = 38 C = 154 N = color I = 4;
	SU  T = 39 C = 154 N = color I = 4;
	SU  T = 40 C = 154 N = color I = 4;
	SU  T = 42 C = 154 N = color I = 4;
	SU  T = 43 C = 154 N = color I = 4;
	SU  T = 44 C = 154 N = color I = 4;
	SU  T = 45 C = 154 N = color I = 4;
	SU  T = 46 C = 154 N = color I = 4;
	SU  T = 47 C = 154 N = color I = 4;
	SU  T = 48 C = 154 N = color I = 4;
	SU  T = 49 C = 154 N = color I = 4;
	SU  T = 50 C = 154 N = color I = 4;
	SU  T = 52 C = 154 N = color I = 4;
	SU  T = 53 C = 154 N = color I = 4;
	SU  T = 56 C = 154 N = color I = 4;
	SU  T = 57 C = 154 N = color I = 4;
	SU  T = 58 C = 154 N = color I = 4;
	SU  T = 60 C = 154 N = color I = 4;
	SU  T = 61 C = 154 N = color I = 4;
	SU  T = 62 C = 154 N = color I = 4;
	SU  T = 63 C = 154 N = color I = 4;
	SU  T = 64 C = 154 N = color I = 4;
	SU  T = 65 C = 154 N = color I = 4;
	SU  T = 66 C = 154 N = color I = 4;
	SU  T = 68 C = 154 N = color I = 4;
	SU  T = 69 C = 154 N = color I = 6;
	SU  T = 70 C = 154 N = color I = 4;
	SU  T = 71 C = 154 N = color I = 4;
	SU  T = 72 C = 154 N = color I = 4;
	SU  T = 73 C = 154 N = color I = 4;
	SU  T = 76 C = 154 N = color I = 4;
	SU  T = 78 C = 154 N = color I = 4;
	SU  T = 79 C = 154 N = color I = 4;
	SU  T = 81 C = 154 N = color I = 4;
	SU  T = 83 C = 154 N = color I = 4;
	SU  T = 84 C = 154 N = color I = 4;
	SU  T = 85 C = 154 N = color I = 4;
	SU  T = 87 C = 154 N = color I = 4;
	SU  T = 90 C = 154 N = color I = 4;
	SU  T = 92 C = 154 N = color I = 4;
	SU  T = 93 C = 154 N = color I = 4;
	SU  T = 98 C = 154 N = color I = 4;
	SU  T = 99 C = 154 N = color I = 4;

	SU  T = 5 C = 155 N = color I = 4;
	SU  T = 6 C = 155 N = color I = 4;
	SU  T = 7 C = 155 N = color I = 4;
	SU  T = 9 C = 155 N = color I = 4;
	SU  T = 10 C = 155 N = color I = 4;
	SU  T = 11 C = 155 N = color I = 4;
	SU  T = 14 C = 155 N = color I = 4;
	SU  T = 18 C = 155 N = color I = 4;
	SU  T = 21 C = 155 N = color I = 4;
	SU  T = 24 C = 155 N = color I = 4;
	SU  T = 25 C = 155 N = color I = 4;
	SU  T = 26 C = 155 N = color I = 4;
	SU  T = 27 C = 155 N = color I = 4;
	SU  T = 29 C = 155 N = color I = 7;
	SU  T = 30 C = 155 N = color I = 4;
	SU  T = 31 C = 155 N = color I = 4;
	SU  T = 32 C = 155 N = color I = 4;
	SU  T = 33 C = 155 N = color I = 4;
	SU  T = 34 C = 155 N = color I = 7;
	SU  T = 35 C = 155 N = color I = 4;
	SU  T = 36 C = 155 N = color I = 4;
	SU  T = 37 C = 155 N = color I = 7;
	SU  T = 38 C = 155 N = color I = 4;
	SU  T = 39 C = 155 N = color I = 4;
	SU  T = 40 C = 155 N = color I = 4;
	SU  T = 42 C = 155 N = color I = 4;
	SU  T = 43 C = 155 N = color I = 4;
	SU  T = 44 C = 155 N = color I = 4;
	SU  T = 45 C = 155 N = color I = 4;
	SU  T = 46 C = 155 N = color I = 4;
	SU  T = 47 C = 155 N = color I = 4;
	SU  T = 48 C = 155 N = color I = 4;
	SU  T = 49 C = 155 N = color I = 4;
	SU  T = 50 C = 155 N = color I = 4;
	SU  T = 52 C = 155 N = color I = 4;
	SU  T = 53 C = 155 N = color I = 4;
	SU  T = 56 C = 155 N = color I = 4;
	SU  T = 57 C = 155 N = color I = 4;
	SU  T = 58 C = 155 N = color I = 4;
	SU  T = 59 C = 155 N = color I = 4;
	SU  T = 60 C = 155 N = color I = 4;
	SU  T = 61 C = 155 N = color I = 4;
	SU  T = 62 C = 155 N = color I = 4;
	SU  T = 63 C = 155 N = color I = 4;
	SU  T = 64 C = 155 N = color I = 4;
	SU  T = 65 C = 155 N = color I = 4;
	SU  T = 66 C = 155 N = color I = 4;
	SU  T = 68 C = 155 N = color I = 4;
	SU  T = 69 C = 155 N = color I = 6;
	SU  T = 70 C = 155 N = color I = 4;
	SU  T = 71 C = 155 N = color I = 4;
	SU  T = 72 C = 155 N = color I = 4;
	SU  T = 73 C = 155 N = color I = 4;
	SU  T = 76 C = 155 N = color I = 4;
	SU  T = 78 C = 155 N = color I = 4;
	SU  T = 79 C = 155 N = color I = 4;
	SU  T = 81 C = 155 N = color I = 4;
	SU  T = 83 C = 155 N = color I = 4;
	SU  T = 84 C = 155 N = color I = 4;
	SU  T = 85 C = 155 N = color I = 4;
	SU  T = 87 C = 155 N = color I = 4;
	SU  T = 90 C = 155 N = color I = 4;
	SU  T = 92 C = 155 N = color I = 4;
	SU  T = 93 C = 155 N = color I = 4;
	SU  T = 94 C = 155 N = color I = 4;
	SU  T = 97 C = 155 N = color I = 4;
	SU  T = 98 C = 155 N = color I = 4;
	SU  T = 99 C = 155 N = color I = 4;

	SU  T = 29 C = 156 N = color I = 7;
	SU  T = 69 C = 156 N = color I = 6;

	SU  T = 5 C = 157 N = color I = 4;
	SU  T = 6 C = 157 N = color I = 4;
	SU  T = 7 C = 157 N = color I = 4;
	SU  T = 9 C = 157 N = color I = 4;
	SU  T = 14 C = 157 N = color I = 4;
	SU  T = 24 C = 157 N = color I = 4;
	SU  T = 25 C = 157 N = color I = 4;
	SU  T = 26 C = 157 N = color I = 4;
	SU  T = 27 C = 157 N = color I = 4;
	SU  T = 29 C = 157 N = color I = 7;
	SU  T = 30 C = 157 N = color I = 4;
	SU  T = 31 C = 157 N = color I = 4;
	SU  T = 32 C = 157 N = color I = 4;
	SU  T = 33 C = 157 N = color I = 4;
	SU  T = 34 C = 157 N = color I = 7;
	SU  T = 35 C = 157 N = color I = 4;
	SU  T = 36 C = 157 N = color I = 4;
	SU  T = 37 C = 157 N = color I = 7;
	SU  T = 38 C = 157 N = color I = 4;
	SU  T = 39 C = 157 N = color I = 4;
	SU  T = 40 C = 157 N = color I = 4;
	SU  T = 42 C = 157 N = color I = 4;
	SU  T = 43 C = 157 N = color I = 4;
	SU  T = 44 C = 157 N = color I = 4;
	SU  T = 45 C = 157 N = color I = 4;
	SU  T = 46 C = 157 N = color I = 4;
	SU  T = 47 C = 157 N = color I = 4;
	SU  T = 48 C = 157 N = color I = 4;
	SU  T = 49 C = 157 N = color I = 4;
	SU  T = 50 C = 157 N = color I = 4;
	SU  T = 52 C = 157 N = color I = 4;
	SU  T = 53 C = 157 N = color I = 4;
	SU  T = 56 C = 157 N = color I = 4;
	SU  T = 68 C = 157 N = color I = 4;
	SU  T = 69 C = 157 N = color I = 6;
	SU  T = 71 C = 157 N = color I = 4;
	SU  T = 72 C = 157 N = color I = 4;
	SU  T = 73 C = 157 N = color I = 4;
	SU  T = 76 C = 157 N = color I = 4;
	SU  T = 78 C = 157 N = color I = 4;
	SU  T = 79 C = 157 N = color I = 4;
	SU  T = 81 C = 157 N = color I = 4;
	SU  T = 83 C = 157 N = color I = 4;
	SU  T = 84 C = 157 N = color I = 4;
	SU  T = 85 C = 157 N = color I = 4;
	SU  T = 87 C = 157 N = color I = 4;
	SU  T = 88 C = 157 N = color I = 4;
	SU  T = 89 C = 157 N = color I = 4;
	SU  T = 90 C = 157 N = color I = 4;
	SU  T = 92 C = 157 N = color I = 4;
	SU  T = 93 C = 157 N = color I = 4;
	SU  T = 98 C = 157 N = color I = 4;
	SU  T = 99 C = 157 N = color I = 4;

	SU  C = 158 N = color I = 0;
	SU  T = 29 C = 158 N = color I = 7;
	SU  T = 69 C = 158 N = color I = 6;

	SU  T = 5 C = 159 N = color I = 4;
	SU  T = 6 C = 159 N = color I = 4;
	SU  T = 7 C = 159 N = color I = 4;
	SU  T = 9 C = 159 N = color I = 4;
	SU  T = 11 C = 159 N = color I = 4;
	TEXT   TAXON = 13 CHARACTER = 159 TEXT = new_scoring;
	SU  T = 18 C = 159 N = color I = 4;
	SU  T = 21 C = 159 N = color I = 4;
	SU  T = 29 C = 159 N = color I = 7;
	SU  T = 34 C = 159 N = color I = 7;
	SU  T = 37 C = 159 N = color I = 7;
	SU  T = 53 C = 159 N = color I = 4;
	SU  T = 56 C = 159 N = color I = 4;
	SU  T = 57 C = 159 N = color I = 4;
	SU  T = 58 C = 159 N = color I = 4;
	SU  T = 59 C = 159 N = color I = 4;
	SU  T = 60 C = 159 N = color I = 4;
	SU  T = 61 C = 159 N = color I = 4;
	SU  T = 62 C = 159 N = color I = 4;
	SU  T = 63 C = 159 N = color I = 4;
	SU  T = 64 C = 159 N = color I = 4;
	SU  T = 65 C = 159 N = color I = 4;
	SU  T = 66 C = 159 N = color I = 4;
	SU  T = 68 C = 159 N = color I = 4;
	SU  T = 69 C = 159 N = color I = 6;
	SU  T = 70 C = 159 N = color I = 4;
	SU  T = 71 C = 159 N = color I = 4;
	SU  T = 76 C = 159 N = color I = 4;
	SU  T = 83 C = 159 N = color I = 4;
	SU  T = 87 C = 159 N = color I = 4;
	SU  T = 88 C = 159 N = color I = 4;
	SU  T = 89 C = 159 N = color I = 4;
	SU  T = 90 C = 159 N = color I = 4;
	SU  T = 92 C = 159 N = color I = 4;
	SU  T = 93 C = 159 N = color I = 4;
	SU  T = 94 C = 159 N = color I = 4;
	SU  T = 97 C = 159 N = color I = 4;
	SU  T = 98 C = 159 N = color I = 4;
	SU  T = 99 C = 159 N = color I = 4;

	SU  C = 160 N = color I = 0;
	SU  T = 29 C = 160 N = color I = 7;
	SU  T = 69 C = 160 N = color I = 6;

	TEXT   TAXON = 13 CHARACTER = 161 TEXT = new_scoring;
	SU  T = 29 C = 161 N = color I = 7;
	SU  T = 69 C = 161 N = color I = 6;

	SU  T = 5 C = 162 N = color I = 4;
	SU  T = 6 C = 162 N = color I = 4;
	SU  T = 7 C = 162 N = color I = 4;
	SU  T = 9 C = 162 N = color I = 4;
	SU  T = 11 C = 162 N = color I = 4;
	SU  T = 14 C = 162 N = color I = 4;
	SU  T = 21 C = 162 N = color I = 4;
	SU  T = 29 C = 162 N = color I = 7;
	SU  T = 34 C = 162 N = color I = 7;
	SU  T = 37 C = 162 N = color I = 7;
	SU  T = 42 C = 162 N = color I = 4;
	SU  T = 43 C = 162 N = color I = 4;
	SU  T = 44 C = 162 N = color I = 4;
	SU  T = 45 C = 162 N = color I = 4;
	SU  T = 46 C = 162 N = color I = 4;
	SU  T = 47 C = 162 N = color I = 4;
	SU  T = 48 C = 162 N = color I = 4;
	SU  T = 50 C = 162 N = color I = 4;
	SU  T = 68 C = 162 N = color I = 4;
	SU  T = 69 C = 162 N = color I = 6;

	SU  T = 5 C = 163 N = color I = 4;
	SU  T = 6 C = 163 N = color I = 4;
	SU  T = 7 C = 163 N = color I = 4;
	SU  T = 9 C = 163 N = color I = 4;
	SU  T = 11 C = 163 N = color I = 4;
	TEXT   TAXON = 13 CHARACTER = 163 TEXT = new_scoring;
	SU  T = 14 C = 163 N = color I = 4;
	SU  T = 18 C = 163 N = color I = 4;
	SU  T = 21 C = 163 N = color I = 4;
	SU  T = 29 C = 163 N = color I = 7;
	SU  T = 32 C = 163 N = color I = 4;
	SU  T = 33 C = 163 N = color I = 4;
	SU  T = 34 C = 163 N = color I = 7;
	SU  T = 37 C = 163 N = color I = 7;
	SU  T = 53 C = 163 N = color I = 4;
	SU  T = 56 C = 163 N = color I = 4;
	SU  T = 57 C = 163 N = color I = 4;
	SU  T = 58 C = 163 N = color I = 4;
	SU  T = 59 C = 163 N = color I = 4;
	SU  T = 60 C = 163 N = color I = 4;
	SU  T = 61 C = 163 N = color I = 4;
	SU  T = 62 C = 163 N = color I = 4;
	SU  T = 63 C = 163 N = color I = 4;
	SU  T = 64 C = 163 N = color I = 4;
	SU  T = 65 C = 163 N = color I = 4;
	SU  T = 66 C = 163 N = color I = 4;
	SU  T = 68 C = 163 N = color I = 4;
	SU  T = 69 C = 163 N = color I = 6;
	SU  T = 70 C = 163 N = color I = 4;
	SU  T = 71 C = 163 N = color I = 4;
	SU  T = 83 C = 163 N = color I = 4;
	SU  T = 85 C = 163 N = color I = 4;
	SU  T = 87 C = 163 N = color I = 4;
	SU  T = 88 C = 163 N = color I = 4;
	SU  T = 89 C = 163 N = color I = 4;
	SU  T = 90 C = 163 N = color I = 4;
	SU  T = 92 C = 163 N = color I = 4;
	SU  T = 93 C = 163 N = color I = 4;
	SU  T = 94 C = 163 N = color I = 4;
	SU  T = 97 C = 163 N = color I = 4;
	SU  T = 98 C = 163 N = color I = 4;
	SU  T = 99 C = 163 N = color I = 4;

	TEXT   TAXON = 13 CHARACTER = 164 TEXT = new_scoring;
	SU  T = 29 C = 164 N = color I = 7;
	SU  T = 69 C = 164 N = color I = 6;

	SU  T = 5 C = 165 N = color I = 4;
	SU  T = 7 C = 165 N = color I = 4;
	SU  T = 9 C = 165 N = color I = 4;
	SU  T = 11 C = 165 N = color I = 4;
	SU  T = 14 C = 165 N = color I = 4;
	SU  T = 18 C = 165 N = color I = 4;
	SU  T = 21 C = 165 N = color I = 4;
	SU  T = 24 C = 165 N = color I = 4;
	SU  T = 29 C = 165 N = color I = 7;
	SU  T = 34 C = 165 N = color I = 7;
	SU  T = 37 C = 165 N = color I = 7;
	SU  T = 42 C = 165 N = color I = 4;
	SU  T = 43 C = 165 N = color I = 4;
	SU  T = 44 C = 165 N = color I = 4;
	SU  T = 47 C = 165 N = color I = 4;
	SU  T = 49 C = 165 N = color I = 4;
	SU  T = 50 C = 165 N = color I = 4;
	SU  T = 52 C = 165 N = color I = 4;
	SU  T = 53 C = 165 N = color I = 4;
	SU  T = 56 C = 165 N = color I = 4;
	SU  T = 57 C = 165 N = color I = 4;
	SU  T = 58 C = 165 N = color I = 4;
	SU  T = 59 C = 165 N = color I = 4;
	SU  T = 60 C = 165 N = color I = 4;
	SU  T = 61 C = 165 N = color I = 4;
	SU  T = 62 C = 165 N = color I = 4;
	SU  T = 63 C = 165 N = color I = 4;
	SU  T = 64 C = 165 N = color I = 4;
	SU  T = 65 C = 165 N = color I = 4;
	SU  T = 66 C = 165 N = color I = 4;
	SU  T = 68 C = 165 N = color I = 4;
	SU  T = 69 C = 165 N = color I = 6;
	SU  T = 70 C = 165 N = color I = 4;
	SU  T = 83 C = 165 N = color I = 4;
	SU  T = 84 C = 165 N = color I = 4;
	SU  T = 87 C = 165 N = color I = 4;
	SU  T = 88 C = 165 N = color I = 4;
	SU  T = 89 C = 165 N = color I = 4;
	SU  T = 90 C = 165 N = color I = 4;
	SU  T = 92 C = 165 N = color I = 4;
	SU  T = 93 C = 165 N = color I = 4;
	SU  T = 94 C = 165 N = color I = 4;
	SU  T = 97 C = 165 N = color I = 4;
	SU  T = 98 C = 165 N = color I = 4;
	SU  T = 99 C = 165 N = color I = 4;

	SU  T = 5 C = 166 N = color I = 4;
	SU  T = 6 C = 166 N = color I = 4;
	SU  T = 7 C = 166 N = color I = 4;
	SU  T = 9 C = 166 N = color I = 4;
	SU  T = 11 C = 166 N = color I = 4;
	SU  T = 14 C = 166 N = color I = 4;
	SU  T = 18 C = 166 N = color I = 4;
	SU  T = 21 C = 166 N = color I = 4;
	SU  T = 24 C = 166 N = color I = 4;
	SU  T = 25 C = 166 N = color I = 4;
	SU  T = 26 C = 166 N = color I = 4;
	SU  T = 27 C = 166 N = color I = 4;
	SU  T = 29 C = 166 N = color I = 7;
	SU  T = 30 C = 166 N = color I = 4;
	SU  T = 31 C = 166 N = color I = 4;
	SU  T = 32 C = 166 N = color I = 4;
	SU  T = 33 C = 166 N = color I = 4;
	SU  T = 34 C = 166 N = color I = 7;
	SU  T = 35 C = 166 N = color I = 4;
	SU  T = 37 C = 166 N = color I = 7;
	SU  T = 38 C = 166 N = color I = 4;
	SU  T = 39 C = 166 N = color I = 4;
	SU  T = 40 C = 166 N = color I = 4;
	SU  T = 42 C = 166 N = color I = 4;
	SU  T = 43 C = 166 N = color I = 4;
	SU  T = 44 C = 166 N = color I = 4;
	SU  T = 45 C = 166 N = color I = 4;
	SU  T = 46 C = 166 N = color I = 4;
	SU  T = 47 C = 166 N = color I = 4;
	SU  T = 48 C = 166 N = color I = 4;
	SU  T = 49 C = 166 N = color I = 4;
	SU  T = 50 C = 166 N = color I = 4;
	SU  T = 52 C = 166 N = color I = 4;
	SU  T = 53 C = 166 N = color I = 4;
	SU  T = 56 C = 166 N = color I = 4;
	SU  T = 57 C = 166 N = color I = 4;
	SU  T = 58 C = 166 N = color I = 4;
	SU  T = 59 C = 166 N = color I = 4;
	SU  T = 60 C = 166 N = color I = 4;
	SU  T = 61 C = 166 N = color I = 4;
	SU  T = 68 C = 166 N = color I = 4;
	SU  T = 69 C = 166 N = color I = 6;
	SU  T = 70 C = 166 N = color I = 4;
	SU  T = 71 C = 166 N = color I = 4;
	SU  T = 72 C = 166 N = color I = 4;
	SU  T = 73 C = 166 N = color I = 4;
	SU  T = 76 C = 166 N = color I = 4;
	SU  T = 78 C = 166 N = color I = 4;
	SU  T = 79 C = 166 N = color I = 4;
	SU  T = 81 C = 166 N = color I = 4;
	SU  T = 83 C = 166 N = color I = 4;
	SU  T = 84 C = 166 N = color I = 4;
	SU  T = 85 C = 166 N = color I = 4;
	SU  T = 87 C = 166 N = color I = 4;
	SU  T = 88 C = 166 N = color I = 4;
	SU  T = 89 C = 166 N = color I = 4;
	SU  T = 90 C = 166 N = color I = 4;
	SU  T = 92 C = 166 N = color I = 4;
	SU  T = 93 C = 166 N = color I = 4;
	SU  T = 98 C = 166 N = color I = 4;
	SU  T = 99 C = 166 N = color I = 4;

	SU  T = 5 C = 167 N = color I = 4;
	SU  T = 6 C = 167 N = color I = 4;
	SU  T = 7 C = 167 N = color I = 4;
	SU  T = 9 C = 167 N = color I = 4;
	SU  T = 10 C = 167 N = color I = 4;
	SU  T = 11 C = 167 N = color I = 4;
	SU  T = 14 C = 167 N = color I = 4;
	SU  T = 18 C = 167 N = color I = 4;
	SU  T = 21 C = 167 N = color I = 4;
	SU  T = 24 C = 167 N = color I = 4;
	SU  T = 25 C = 167 N = color I = 4;
	SU  T = 26 C = 167 N = color I = 4;
	SU  T = 27 C = 167 N = color I = 4;
	SU  T = 29 C = 167 N = color I = 7;
	SU  T = 30 C = 167 N = color I = 4;
	SU  T = 31 C = 167 N = color I = 4;
	SU  T = 32 C = 167 N = color I = 4;
	SU  T = 33 C = 167 N = color I = 4;
	SU  T = 34 C = 167 N = color I = 7;
	SU  T = 35 C = 167 N = color I = 4;
	SU  T = 36 C = 167 N = color I = 4;
	SU  T = 37 C = 167 N = color I = 7;
	SU  T = 38 C = 167 N = color I = 4;
	SU  T = 39 C = 167 N = color I = 4;
	SU  T = 40 C = 167 N = color I = 4;
	SU  T = 42 C = 167 N = color I = 4;
	SU  T = 43 C = 167 N = color I = 4;
	SU  T = 44 C = 167 N = color I = 4;
	SU  T = 45 C = 167 N = color I = 4;
	SU  T = 46 C = 167 N = color I = 4;
	SU  T = 47 C = 167 N = color I = 4;
	SU  T = 48 C = 167 N = color I = 4;
	SU  T = 49 C = 167 N = color I = 4;
	SU  T = 50 C = 167 N = color I = 4;
	SU  T = 52 C = 167 N = color I = 4;
	SU  T = 53 C = 167 N = color I = 4;
	SU  T = 54 C = 167 N = color I = 4;
	SU  T = 56 C = 167 N = color I = 4;
	SU  T = 57 C = 167 N = color I = 4;
	SU  T = 58 C = 167 N = color I = 4;
	SU  T = 59 C = 167 N = color I = 4;
	SU  T = 60 C = 167 N = color I = 4;
	SU  T = 61 C = 167 N = color I = 4;
	SU  T = 62 C = 167 N = color I = 4;
	SU  T = 63 C = 167 N = color I = 4;
	SU  T = 64 C = 167 N = color I = 4;
	SU  T = 68 C = 167 N = color I = 4;
	SU  T = 69 C = 167 N = color I = 6;
	SU  T = 70 C = 167 N = color I = 4;
	SU  T = 71 C = 167 N = color I = 4;
	SU  T = 72 C = 167 N = color I = 4;
	SU  T = 73 C = 167 N = color I = 4;
	SU  T = 76 C = 167 N = color I = 4;
	SU  T = 78 C = 167 N = color I = 4;
	SU  T = 79 C = 167 N = color I = 4;
	SU  T = 81 C = 167 N = color I = 4;
	SU  T = 83 C = 167 N = color I = 4;
	SU  T = 84 C = 167 N = color I = 4;
	SU  T = 85 C = 167 N = color I = 4;
	SU  T = 87 C = 167 N = color I = 4;
	SU  T = 88 C = 167 N = color I = 4;
	SU  T = 89 C = 167 N = color I = 4;
	SU  T = 90 C = 167 N = color I = 4;
	SU  T = 92 C = 167 N = color I = 4;
	SU  T = 93 C = 167 N = color I = 4;

	SU  T = 5 C = 168 N = color I = 4;
	SU  T = 6 C = 168 N = color I = 4;
	SU  T = 7 C = 168 N = color I = 4;
	SU  T = 9 C = 168 N = color I = 4;
	SU  T = 11 C = 168 N = color I = 4;
	SU  T = 14 C = 168 N = color I = 4;
	SU  T = 18 C = 168 N = color I = 4;
	SU  T = 21 C = 168 N = color I = 4;
	SU  T = 24 C = 168 N = color I = 4;
	SU  T = 25 C = 168 N = color I = 4;
	SU  T = 26 C = 168 N = color I = 4;
	SU  T = 27 C = 168 N = color I = 4;
	SU  T = 29 C = 168 N = color I = 7;
	SU  T = 30 C = 168 N = color I = 4;
	SU  T = 31 C = 168 N = color I = 4;
	SU  T = 32 C = 168 N = color I = 4;
	SU  T = 33 C = 168 N = color I = 4;
	SU  T = 34 C = 168 N = color I = 7;
	SU  T = 35 C = 168 N = color I = 4;
	SU  T = 36 C = 168 N = color I = 4;
	SU  T = 37 C = 168 N = color I = 7;
	SU  T = 38 C = 168 N = color I = 4;
	SU  T = 39 C = 168 N = color I = 4;
	SU  T = 40 C = 168 N = color I = 4;
	SU  T = 42 C = 168 N = color I = 4;
	SU  T = 43 C = 168 N = color I = 4;
	SU  T = 44 C = 168 N = color I = 4;
	SU  T = 45 C = 168 N = color I = 4;
	SU  T = 46 C = 168 N = color I = 4;
	SU  T = 47 C = 168 N = color I = 4;
	SU  T = 48 C = 168 N = color I = 4;
	SU  T = 49 C = 168 N = color I = 4;
	SU  T = 50 C = 168 N = color I = 4;
	SU  T = 52 C = 168 N = color I = 4;
	SU  T = 53 C = 168 N = color I = 4;
	SU  T = 54 C = 168 N = color I = 4;
	SU  T = 56 C = 168 N = color I = 4;
	SU  T = 57 C = 168 N = color I = 4;
	SU  T = 58 C = 168 N = color I = 4;
	SU  T = 60 C = 168 N = color I = 4;
	SU  T = 61 C = 168 N = color I = 4;
	SU  T = 62 C = 168 N = color I = 4;
	SU  T = 63 C = 168 N = color I = 4;
	SU  T = 64 C = 168 N = color I = 4;
	SU  T = 65 C = 168 N = color I = 4;
	SU  T = 66 C = 168 N = color I = 4;
	SU  T = 68 C = 168 N = color I = 4;
	SU  T = 69 C = 168 N = color I = 6;
	SU  T = 70 C = 168 N = color I = 4;
	SU  T = 71 C = 168 N = color I = 4;
	SU  T = 72 C = 168 N = color I = 4;
	SU  T = 73 C = 168 N = color I = 4;
	SU  T = 76 C = 168 N = color I = 4;
	SU  T = 78 C = 168 N = color I = 4;
	SU  T = 79 C = 168 N = color I = 4;
	SU  T = 81 C = 168 N = color I = 4;
	SU  T = 83 C = 168 N = color I = 4;
	SU  T = 84 C = 168 N = color I = 4;
	SU  T = 85 C = 168 N = color I = 4;
	SU  T = 87 C = 168 N = color I = 4;
	SU  T = 88 C = 168 N = color I = 4;
	SU  T = 89 C = 168 N = color I = 4;
	SU  T = 93 C = 168 N = color I = 4;

	SU  T = 5 C = 169 N = color I = 4;
	SU  T = 6 C = 169 N = color I = 4;
	SU  T = 9 C = 169 N = color I = 4;
	SU  T = 11 C = 169 N = color I = 4;
	SU  T = 14 C = 169 N = color I = 4;
	SU  T = 18 C = 169 N = color I = 4;
	SU  T = 21 C = 169 N = color I = 4;
	SU  T = 24 C = 169 N = color I = 4;
	SU  T = 29 C = 169 N = color I = 7;
	SU  T = 34 C = 169 N = color I = 7;
	SU  T = 37 C = 169 N = color I = 7;
	SU  T = 43 C = 169 N = color I = 4;
	SU  T = 44 C = 169 N = color I = 4;
	SU  T = 45 C = 169 N = color I = 4;
	SU  T = 46 C = 169 N = color I = 4;
	SU  T = 47 C = 169 N = color I = 4;
	SU  T = 48 C = 169 N = color I = 4;
	SU  T = 49 C = 169 N = color I = 4;
	SU  T = 50 C = 169 N = color I = 4;
	SU  T = 52 C = 169 N = color I = 4;
	SU  T = 56 C = 169 N = color I = 4;
	SU  T = 57 C = 169 N = color I = 4;
	SU  T = 58 C = 169 N = color I = 4;
	SU  T = 63 C = 169 N = color I = 4;
	SU  T = 64 C = 169 N = color I = 4;
	SU  T = 68 C = 169 N = color I = 4;
	SU  T = 69 C = 169 N = color I = 6;
	SU  T = 70 C = 169 N = color I = 4;
	SU  T = 71 C = 169 N = color I = 4;
	SU  T = 72 C = 169 N = color I = 4;
	SU  T = 73 C = 169 N = color I = 4;
	SU  T = 76 C = 169 N = color I = 4;
	SU  T = 78 C = 169 N = color I = 4;
	SU  T = 79 C = 169 N = color I = 4;
	SU  T = 81 C = 169 N = color I = 4;
	SU  T = 83 C = 169 N = color I = 4;
	SU  T = 84 C = 169 N = color I = 4;
	SU  T = 85 C = 169 N = color I = 4;
	SU  T = 87 C = 169 N = color I = 4;
	SU  T = 88 C = 169 N = color I = 4;
	SU  T = 89 C = 169 N = color I = 4;
	SU  T = 90 C = 169 N = color I = 4;
	SU  T = 92 C = 169 N = color I = 4;
	SU  T = 93 C = 169 N = color I = 4;

	SU  T = 5 C = 170 N = color I = 4;
	SU  T = 6 C = 170 N = color I = 4;
	SU  T = 9 C = 170 N = color I = 4;
	SU  T = 11 C = 170 N = color I = 4;
	SU  T = 14 C = 170 N = color I = 4;
	SU  T = 18 C = 170 N = color I = 4;
	SU  T = 21 C = 170 N = color I = 4;
	SU  T = 24 C = 170 N = color I = 4;
	SU  T = 25 C = 170 N = color I = 4;
	SU  T = 26 C = 170 N = color I = 4;
	SU  T = 27 C = 170 N = color I = 4;
	SU  T = 29 C = 170 N = color I = 7;
	SU  T = 30 C = 170 N = color I = 4;
	SU  T = 31 C = 170 N = color I = 4;
	SU  T = 32 C = 170 N = color I = 4;
	SU  T = 33 C = 170 N = color I = 4;
	SU  T = 34 C = 170 N = color I = 7;
	SU  T = 35 C = 170 N = color I = 4;
	SU  T = 36 C = 170 N = color I = 4;
	SU  T = 37 C = 170 N = color I = 7;
	SU  T = 38 C = 170 N = color I = 4;
	SU  T = 39 C = 170 N = color I = 4;
	SU  T = 40 C = 170 N = color I = 4;
	SU  T = 42 C = 170 N = color I = 4;
	SU  T = 43 C = 170 N = color I = 4;
	SU  T = 44 C = 170 N = color I = 4;
	SU  T = 45 C = 170 N = color I = 4;
	SU  T = 46 C = 170 N = color I = 4;
	SU  T = 47 C = 170 N = color I = 4;
	SU  T = 48 C = 170 N = color I = 4;
	SU  T = 49 C = 170 N = color I = 4;
	SU  T = 50 C = 170 N = color I = 4;
	SU  T = 52 C = 170 N = color I = 4;
	SU  T = 56 C = 170 N = color I = 4;
	SU  T = 68 C = 170 N = color I = 4;
	SU  T = 69 C = 170 N = color I = 6;
	SU  T = 90 C = 170 N = color I = 4;
	SU  T = 92 C = 170 N = color I = 4;

	SU  T = 5 C = 171 N = color I = 4;
	SU  T = 6 C = 171 N = color I = 4;
	SU  T = 9 C = 171 N = color I = 4;
	SU  T = 11 C = 171 N = color I = 4;
	SU  T = 14 C = 171 N = color I = 4;
	SU  T = 18 C = 171 N = color I = 4;
	SU  T = 21 C = 171 N = color I = 4;
	SU  T = 24 C = 171 N = color I = 4;
	SU  T = 25 C = 171 N = color I = 4;
	SU  T = 26 C = 171 N = color I = 4;
	SU  T = 27 C = 171 N = color I = 4;
	SU  T = 29 C = 171 N = color I = 7;
	SU  T = 30 C = 171 N = color I = 4;
	SU  T = 31 C = 171 N = color I = 4;
	SU  T = 34 C = 171 N = color I = 7;
	SU  T = 35 C = 171 N = color I = 4;
	SU  T = 37 C = 171 N = color I = 7;
	SU  T = 38 C = 171 N = color I = 4;
	SU  T = 39 C = 171 N = color I = 4;
	SU  T = 40 C = 171 N = color I = 4;
	SU  T = 42 C = 171 N = color I = 4;
	SU  T = 43 C = 171 N = color I = 4;
	SU  T = 44 C = 171 N = color I = 4;
	SU  T = 45 C = 171 N = color I = 4;
	SU  T = 46 C = 171 N = color I = 4;
	SU  T = 52 C = 171 N = color I = 4;
	SU  T = 56 C = 171 N = color I = 4;
	SU  T = 68 C = 171 N = color I = 4;
	SU  T = 69 C = 171 N = color I = 6;
	SU  T = 92 C = 171 N = color I = 4;

	SU  T = 5 C = 172 N = color I = 4;
	SU  T = 6 C = 172 N = color I = 4;
	SU  T = 7 C = 172 N = color I = 4;
	SU  T = 29 C = 172 N = color I = 7;
	SU  T = 34 C = 172 N = color I = 7;
	SU  T = 36 C = 172 N = color I = 4;
	SU  T = 37 C = 172 N = color I = 7;
	SU  T = 68 C = 172 N = color I = 4;
	SU  T = 69 C = 172 N = color I = 6;

	SU  C = 173 N = color I = 0;
	SU  T = 1 C = 173 N = color I = 0;
	SU  T = 2 C = 173 N = color I = 0;
	SU  T = 3 C = 173 N = color I = 0;
	SU  T = 4 C = 173 N = color I = 0;
	SU  T = 5 C = 173 N = color I = 0;
	SU  T = 6 C = 173 N = color I = 0;
	SU  T = 7 C = 173 N = color I = 0;
	SU  T = 8 C = 173 N = color I = 0;
	SU  T = 9 C = 173 N = color I = 0;
	SU  T = 10 C = 173 N = color I = 0;
	SU  T = 11 C = 173 N = color I = 0;
	SU  T = 12 C = 173 N = color I = 0;
	SU  T = 14 C = 173 N = color I = 0;
	SU  T = 15 C = 173 N = color I = 0;
	SU  T = 18 C = 173 N = color I = 0;
	SU  T = 20 C = 173 N = color I = 0;
	SU  T = 21 C = 173 N = color I = 0;
	SU  T = 23 C = 173 N = color I = 0;
	SU  T = 24 C = 173 N = color I = 0;
	SU  T = 25 C = 173 N = color I = 0;
	SU  T = 26 C = 173 N = color I = 0;
	SU  T = 27 C = 173 N = color I = 0;
	SU  T = 29 C = 173 N = color I = 7;
	SU  T = 30 C = 173 N = color I = 0;
	SU  T = 31 C = 173 N = color I = 0;
	SU  T = 32 C = 173 N = color I = 0;
	SU  T = 33 C = 173 N = color I = 0;
	SU  T = 34 C = 173 N = color I = 0;
	SU  T = 35 C = 173 N = color I = 0;
	SU  T = 36 C = 173 N = color I = 0;
	SU  T = 37 C = 173 N = color I = 0;
	SU  T = 38 C = 173 N = color I = 0;
	SU  T = 39 C = 173 N = color I = 0;
	SU  T = 40 C = 173 N = color I = 0;
	SU  T = 41 C = 173 N = color I = 0;
	SU  T = 42 C = 173 N = color I = 0;
	SU  T = 43 C = 173 N = color I = 0;
	SU  T = 44 C = 173 N = color I = 0;
	SU  T = 45 C = 173 N = color I = 0;
	SU  T = 46 C = 173 N = color I = 0;
	SU  T = 47 C = 173 N = color I = 0;
	SU  T = 48 C = 173 N = color I = 0;
	SU  T = 49 C = 173 N = color I = 0;
	SU  T = 50 C = 173 N = color I = 0;
	SU  T = 51 C = 173 N = color I = 0;
	SU  T = 52 C = 173 N = color I = 0;
	SU  T = 53 C = 173 N = color I = 0;
	SU  T = 54 C = 173 N = color I = 0;
	SU  T = 56 C = 173 N = color I = 0;
	SU  T = 57 C = 173 N = color I = 0;
	SU  T = 58 C = 173 N = color I = 0;
	SU  T = 59 C = 173 N = color I = 0;
	SU  T = 60 C = 173 N = color I = 0;
	SU  T = 61 C = 173 N = color I = 0;
	SU  T = 62 C = 173 N = color I = 0;
	SU  T = 63 C = 173 N = color I = 0;
	SU  T = 64 C = 173 N = color I = 0;
	SU  T = 65 C = 173 N = color I = 0;
	SU  T = 66 C = 173 N = color I = 0;
	SU  T = 68 C = 173 N = color I = 4;
	SU  T = 69 C = 173 N = color I = 6;
	SU  T = 70 C = 173 N = color I = 0;
	SU  T = 71 C = 173 N = color I = 0;
	SU  T = 72 C = 173 N = color I = 0;
	SU  T = 73 C = 173 N = color I = 0;
	SU  T = 76 C = 173 N = color I = 0;
	SU  T = 78 C = 173 N = color I = 0;
	SU  T = 79 C = 173 N = color I = 0;
	SU  T = 81 C = 173 N = color I = 0;
	SU  T = 83 C = 173 N = color I = 0;
	SU  T = 84 C = 173 N = color I = 0;
	SU  T = 85 C = 173 N = color I = 0;
	SU  T = 86 C = 173 N = color I = 0;
	SU  T = 87 C = 173 N = color I = 0;
	SU  T = 88 C = 173 N = color I = 0;
	SU  T = 89 C = 173 N = color I = 0;
	SU  T = 90 C = 173 N = color I = 0;
	SU  T = 91 C = 173 N = color I = 0;
	SU  T = 92 C = 173 N = color I = 0;
	SU  T = 93 C = 173 N = color I = 0;
	SU  T = 94 C = 173 N = color I = 0;
	SU  T = 97 C = 173 N = color I = 0;
	SU  T = 98 C = 173 N = color I = 0;
	SU  T = 99 C = 173 N = color I = 0;

	SU  T = 5 C = 174 N = color I = 4;
	SU  T = 6 C = 174 N = color I = 4;
	SU  T = 9 C = 174 N = color I = 4;
	SU  T = 11 C = 174 N = color I = 4;
	SU  T = 14 C = 174 N = color I = 4;
	SU  T = 18 C = 174 N = color I = 4;
	SU  T = 21 C = 174 N = color I = 4;
	SU  T = 24 C = 174 N = color I = 4;
	SU  T = 25 C = 174 N = color I = 4;
	SU  T = 26 C = 174 N = color I = 4;
	SU  T = 27 C = 174 N = color I = 4;
	SU  T = 29 C = 174 N = color I = 7;
	SU  T = 30 C = 174 N = color I = 4;
	SU  T = 31 C = 174 N = color I = 4;
	SU  T = 32 C = 174 N = color I = 4;
	SU  T = 33 C = 174 N = color I = 4;
	SU  T = 34 C = 174 N = color I = 7;
	SU  T = 35 C = 174 N = color I = 4;
	SU  T = 36 C = 174 N = color I = 4;
	SU  T = 37 C = 174 N = color I = 7;
	SU  T = 38 C = 174 N = color I = 4;
	SU  T = 39 C = 174 N = color I = 4;
	SU  T = 40 C = 174 N = color I = 4;
	SU  T = 42 C = 174 N = color I = 4;
	SU  T = 43 C = 174 N = color I = 4;
	SU  T = 44 C = 174 N = color I = 4;
	SU  T = 45 C = 174 N = color I = 4;
	SU  T = 46 C = 174 N = color I = 4;
	SU  T = 47 C = 174 N = color I = 4;
	SU  T = 48 C = 174 N = color I = 4;
	SU  T = 49 C = 174 N = color I = 4;
	SU  T = 50 C = 174 N = color I = 4;
	SU  T = 52 C = 174 N = color I = 4;
	SU  T = 56 C = 174 N = color I = 4;
	SU  T = 57 C = 174 N = color I = 4;
	SU  T = 58 C = 174 N = color I = 4;
	SU  T = 68 C = 174 N = color I = 4;
	SU  T = 69 C = 174 N = color I = 6;
	SU  T = 70 C = 174 N = color I = 4;
	SU  T = 71 C = 174 N = color I = 4;
	SU  T = 72 C = 174 N = color I = 4;
	SU  T = 73 C = 174 N = color I = 4;
	SU  T = 76 C = 174 N = color I = 4;
	SU  T = 78 C = 174 N = color I = 4;
	SU  T = 79 C = 174 N = color I = 4;
	SU  T = 81 C = 174 N = color I = 4;
	SU  T = 83 C = 174 N = color I = 4;
	SU  T = 84 C = 174 N = color I = 4;
	SU  T = 87 C = 174 N = color I = 4;
	SU  T = 90 C = 174 N = color I = 4;
	SU  T = 92 C = 174 N = color I = 4;
	SU  T = 93 C = 174 N = color I = 4;

	SU  T = 5 C = 175 N = color I = 4;
	SU  T = 6 C = 175 N = color I = 4;
	SU  T = 9 C = 175 N = color I = 4;
	SU  T = 10 C = 175 N = color I = 4;
	SU  T = 11 C = 175 N = color I = 4;
	SU  T = 14 C = 175 N = color I = 4;
	SU  T = 18 C = 175 N = color I = 4;
	SU  T = 21 C = 175 N = color I = 4;
	SU  T = 24 C = 175 N = color I = 4;
	SU  T = 25 C = 175 N = color I = 4;
	SU  T = 26 C = 175 N = color I = 4;
	SU  T = 27 C = 175 N = color I = 4;
	SU  T = 29 C = 175 N = color I = 7;
	SU  T = 30 C = 175 N = color I = 4;
	SU  T = 31 C = 175 N = color I = 4;
	SU  T = 32 C = 175 N = color I = 4;
	SU  T = 33 C = 175 N = color I = 4;
	SU  T = 34 C = 175 N = color I = 7;
	SU  T = 35 C = 175 N = color I = 4;
	SU  T = 36 C = 175 N = color I = 4;
	SU  T = 37 C = 175 N = color I = 7;
	SU  T = 38 C = 175 N = color I = 4;
	SU  T = 39 C = 175 N = color I = 4;
	SU  T = 40 C = 175 N = color I = 4;
	SU  T = 42 C = 175 N = color I = 4;
	SU  T = 43 C = 175 N = color I = 4;
	SU  T = 44 C = 175 N = color I = 4;
	SU  T = 45 C = 175 N = color I = 4;
	SU  T = 46 C = 175 N = color I = 4;
	SU  T = 47 C = 175 N = color I = 4;
	SU  T = 48 C = 175 N = color I = 4;
	SU  T = 49 C = 175 N = color I = 4;
	SU  T = 50 C = 175 N = color I = 4;
	SU  T = 52 C = 175 N = color I = 4;
	SU  T = 53 C = 175 N = color I = 4;
	SU  T = 54 C = 175 N = color I = 4;
	SU  T = 56 C = 175 N = color I = 4;
	SU  T = 57 C = 175 N = color I = 4;
	SU  T = 58 C = 175 N = color I = 4;
	SU  T = 60 C = 175 N = color I = 4;
	SU  T = 61 C = 175 N = color I = 4;
	SU  T = 62 C = 175 N = color I = 4;
	SU  T = 63 C = 175 N = color I = 4;
	SU  T = 64 C = 175 N = color I = 4;
	SU  T = 68 C = 175 N = color I = 4;
	SU  T = 69 C = 175 N = color I = 6;
	SU  T = 70 C = 175 N = color I = 4;
	SU  T = 71 C = 175 N = color I = 4;
	SU  T = 72 C = 175 N = color I = 4;
	SU  T = 73 C = 175 N = color I = 4;
	SU  T = 76 C = 175 N = color I = 4;
	SU  T = 78 C = 175 N = color I = 4;
	SU  T = 79 C = 175 N = color I = 4;
	SU  T = 81 C = 175 N = color I = 4;
	SU  T = 83 C = 175 N = color I = 4;
	SU  T = 84 C = 175 N = color I = 4;
	SU  T = 85 C = 175 N = color I = 4;
	SU  T = 87 C = 175 N = color I = 4;
	SU  T = 90 C = 175 N = color I = 4;
	SU  T = 92 C = 175 N = color I = 4;
	SU  T = 93 C = 175 N = color I = 4;

	SU  C = 176 N = color I = 0;
	SU  T = 1 C = 176 N = color I = 0;
	SU  T = 2 C = 176 N = color I = 0;
	SU  T = 3 C = 176 N = color I = 0;
	SU  T = 4 C = 176 N = color I = 0;
	SU  T = 5 C = 176 N = color I = 0;
	SU  T = 6 C = 176 N = color I = 0;
	SU  T = 7 C = 176 N = color I = 0;
	SU  T = 8 C = 176 N = color I = 0;
	SU  T = 9 C = 176 N = color I = 0;
	SU  T = 10 C = 176 N = color I = 0;
	SU  T = 11 C = 176 N = color I = 0;
	SU  T = 12 C = 176 N = color I = 0;
	SU  T = 14 C = 176 N = color I = 0;
	SU  T = 15 C = 176 N = color I = 0;
	SU  T = 18 C = 176 N = color I = 0;
	SU  T = 20 C = 176 N = color I = 0;
	SU  T = 21 C = 176 N = color I = 0;
	SU  T = 23 C = 176 N = color I = 0;
	SU  T = 24 C = 176 N = color I = 0;
	SU  T = 25 C = 176 N = color I = 0;
	SU  T = 26 C = 176 N = color I = 0;
	SU  T = 27 C = 176 N = color I = 0;
	SU  T = 29 C = 176 N = color I = 7;
	SU  T = 30 C = 176 N = color I = 0;
	SU  T = 31 C = 176 N = color I = 0;
	SU  T = 32 C = 176 N = color I = 0;
	SU  T = 33 C = 176 N = color I = 0;
	SU  T = 34 C = 176 N = color I = 0;
	SU  T = 35 C = 176 N = color I = 0;
	SU  T = 36 C = 176 N = color I = 0;
	SU  T = 37 C = 176 N = color I = 0;
	SU  T = 38 C = 176 N = color I = 0;
	SU  T = 39 C = 176 N = color I = 0;
	SU  T = 40 C = 176 N = color I = 0;
	SU  T = 41 C = 176 N = color I = 0;
	SU  T = 42 C = 176 N = color I = 0;
	SU  T = 43 C = 176 N = color I = 0;
	SU  T = 44 C = 176 N = color I = 0;
	SU  T = 45 C = 176 N = color I = 0;
	SU  T = 46 C = 176 N = color I = 0;
	SU  T = 47 C = 176 N = color I = 0;
	SU  T = 48 C = 176 N = color I = 0;
	SU  T = 49 C = 176 N = color I = 0;
	SU  T = 50 C = 176 N = color I = 0;
	SU  T = 51 C = 176 N = color I = 0;
	SU  T = 52 C = 176 N = color I = 0;
	SU  T = 53 C = 176 N = color I = 0;
	SU  T = 54 C = 176 N = color I = 0;
	SU  T = 56 C = 176 N = color I = 0;
	SU  T = 57 C = 176 N = color I = 0;
	SU  T = 58 C = 176 N = color I = 0;
	SU  T = 59 C = 176 N = color I = 0;
	SU  T = 60 C = 176 N = color I = 0;
	SU  T = 61 C = 176 N = color I = 0;
	SU  T = 62 C = 176 N = color I = 0;
	SU  T = 63 C = 176 N = color I = 0;
	SU  T = 64 C = 176 N = color I = 0;
	SU  T = 65 C = 176 N = color I = 0;
	SU  T = 66 C = 176 N = color I = 0;
	SU  T = 68 C = 176 N = color I = 4;
	SU  T = 69 C = 176 N = color I = 6;
	SU  T = 70 C = 176 N = color I = 0;
	SU  T = 71 C = 176 N = color I = 0;
	SU  T = 72 C = 176 N = color I = 0;
	SU  T = 73 C = 176 N = color I = 0;
	SU  T = 76 C = 176 N = color I = 0;
	SU  T = 78 C = 176 N = color I = 0;
	SU  T = 79 C = 176 N = color I = 0;
	SU  T = 81 C = 176 N = color I = 0;
	SU  T = 83 C = 176 N = color I = 0;
	SU  T = 84 C = 176 N = color I = 0;
	SU  T = 85 C = 176 N = color I = 0;
	SU  T = 86 C = 176 N = color I = 0;
	SU  T = 87 C = 176 N = color I = 0;
	SU  T = 88 C = 176 N = color I = 0;
	SU  T = 89 C = 176 N = color I = 0;
	SU  T = 90 C = 176 N = color I = 0;
	SU  T = 91 C = 176 N = color I = 0;
	SU  T = 92 C = 176 N = color I = 0;
	SU  T = 93 C = 176 N = color I = 0;
	SU  T = 94 C = 176 N = color I = 0;
	SU  T = 97 C = 176 N = color I = 0;
	SU  T = 98 C = 176 N = color I = 0;
	SU  T = 99 C = 176 N = color I = 0;

	SU  T = 5 C = 177 N = color I = 4;
	SU  T = 6 C = 177 N = color I = 4;
	SU  T = 9 C = 177 N = color I = 4;
	SU  T = 10 C = 177 N = color I = 4;
	SU  T = 11 C = 177 N = color I = 4;
	SU  T = 14 C = 177 N = color I = 4;
	SU  T = 21 C = 177 N = color I = 4;
	SU  T = 24 C = 177 N = color I = 4;
	SU  T = 25 C = 177 N = color I = 4;
	SU  T = 26 C = 177 N = color I = 4;
	SU  T = 27 C = 177 N = color I = 4;
	SU  T = 29 C = 177 N = color I = 7;
	SU  T = 30 C = 177 N = color I = 4;
	SU  T = 31 C = 177 N = color I = 4;
	SU  T = 32 C = 177 N = color I = 4;
	SU  T = 33 C = 177 N = color I = 4;
	SU  T = 34 C = 177 N = color I = 7;
	SU  T = 35 C = 177 N = color I = 4;
	SU  T = 36 C = 177 N = color I = 4;
	SU  T = 37 C = 177 N = color I = 7;
	SU  T = 38 C = 177 N = color I = 4;
	SU  T = 39 C = 177 N = color I = 4;
	SU  T = 40 C = 177 N = color I = 4;
	SU  T = 42 C = 177 N = color I = 4;
	SU  T = 43 C = 177 N = color I = 4;
	SU  T = 44 C = 177 N = color I = 4;
	SU  T = 45 C = 177 N = color I = 4;
	SU  T = 46 C = 177 N = color I = 4;
	SU  T = 47 C = 177 N = color I = 4;
	SU  T = 48 C = 177 N = color I = 4;
	SU  T = 49 C = 177 N = color I = 4;
	SU  T = 50 C = 177 N = color I = 4;
	SU  T = 52 C = 177 N = color I = 4;
	SU  T = 53 C = 177 N = color I = 4;
	SU  T = 54 C = 177 N = color I = 4;
	SU  T = 56 C = 177 N = color I = 4;
	SU  T = 57 C = 177 N = color I = 4;
	SU  T = 58 C = 177 N = color I = 4;
	SU  T = 60 C = 177 N = color I = 4;
	SU  T = 61 C = 177 N = color I = 4;
	SU  T = 63 C = 177 N = color I = 4;
	SU  T = 64 C = 177 N = color I = 4;
	SU  T = 68 C = 177 N = color I = 4;
	SU  T = 69 C = 177 N = color I = 6;
	SU  T = 70 C = 177 N = color I = 4;
	SU  T = 71 C = 177 N = color I = 4;
	SU  T = 72 C = 177 N = color I = 4;
	SU  T = 73 C = 177 N = color I = 4;
	SU  T = 76 C = 177 N = color I = 4;
	SU  T = 78 C = 177 N = color I = 4;
	SU  T = 79 C = 177 N = color I = 4;
	SU  T = 81 C = 177 N = color I = 4;
	SU  T = 90 C = 177 N = color I = 4;
	SU  T = 92 C = 177 N = color I = 4;

	SU  C = 178 N = color I = 0;
	SU  T = 29 C = 178 N = color I = 7;
	SU  T = 69 C = 178 N = color I = 6;

	SU  T = 5 C = 179 N = color I = 4;
	SU  T = 6 C = 179 N = color I = 4;
	SU  T = 9 C = 179 N = color I = 4;
	SU  T = 11 C = 179 N = color I = 4;
	TEXT   TAXON = 13 CHARACTER = 179 TEXT = new_scoring;
	SU  T = 14 C = 179 N = color I = 4;
	SU  T = 21 C = 179 N = color I = 4;
	SU  T = 24 C = 179 N = color I = 4;
	SU  T = 25 C = 179 N = color I = 4;
	SU  T = 26 C = 179 N = color I = 4;
	SU  T = 27 C = 179 N = color I = 4;
	SU  T = 29 C = 179 N = color I = 7;
	SU  T = 30 C = 179 N = color I = 4;
	SU  T = 31 C = 179 N = color I = 4;
	SU  T = 32 C = 179 N = color I = 4;
	SU  T = 33 C = 179 N = color I = 4;
	SU  T = 34 C = 179 N = color I = 7;
	SU  T = 35 C = 179 N = color I = 4;
	SU  T = 36 C = 179 N = color I = 4;
	SU  T = 37 C = 179 N = color I = 7;
	SU  T = 38 C = 179 N = color I = 4;
	SU  T = 39 C = 179 N = color I = 4;
	SU  T = 40 C = 179 N = color I = 4;
	SU  T = 42 C = 179 N = color I = 4;
	SU  T = 43 C = 179 N = color I = 4;
	SU  T = 44 C = 179 N = color I = 4;
	SU  T = 45 C = 179 N = color I = 4;
	SU  T = 46 C = 179 N = color I = 4;
	SU  T = 47 C = 179 N = color I = 4;
	SU  T = 48 C = 179 N = color I = 4;
	SU  T = 49 C = 179 N = color I = 4;
	SU  T = 50 C = 179 N = color I = 4;
	SU  T = 52 C = 179 N = color I = 4;
	SU  T = 53 C = 179 N = color I = 4;
	SU  T = 54 C = 179 N = color I = 4;
	SU  T = 56 C = 179 N = color I = 4;
	SU  T = 57 C = 179 N = color I = 4;
	SU  T = 58 C = 179 N = color I = 4;
	SU  T = 60 C = 179 N = color I = 4;
	SU  T = 61 C = 179 N = color I = 4;
	SU  T = 62 C = 179 N = color I = 4;
	SU  T = 63 C = 179 N = color I = 4;
	SU  T = 64 C = 179 N = color I = 4;
	SU  T = 68 C = 179 N = color I = 4;
	SU  T = 69 C = 179 N = color I = 6;
	SU  T = 71 C = 179 N = color I = 4;
	SU  T = 72 C = 179 N = color I = 4;
	SU  T = 73 C = 179 N = color I = 4;
	SU  T = 76 C = 179 N = color I = 4;
	SU  T = 78 C = 179 N = color I = 4;
	SU  T = 79 C = 179 N = color I = 4;
	SU  T = 81 C = 179 N = color I = 4;
	SU  T = 84 C = 179 N = color I = 4;
	SU  T = 85 C = 179 N = color I = 4;
	SU  T = 90 C = 179 N = color I = 4;
	SU  T = 92 C = 179 N = color I = 4;

	SU  T = 5 C = 180 N = color I = 4;
	SU  T = 6 C = 180 N = color I = 4;
	SU  T = 7 C = 180 N = color I = 4;
	SU  T = 9 C = 180 N = color I = 4;
	SU  T = 11 C = 180 N = color I = 4;
	SU  T = 14 C = 180 N = color I = 4;
	SU  T = 21 C = 180 N = color I = 4;
	SU  T = 24 C = 180 N = color I = 4;
	SU  T = 25 C = 180 N = color I = 4;
	SU  T = 26 C = 180 N = color I = 4;
	SU  T = 29 C = 180 N = color I = 7;
	SU  T = 30 C = 180 N = color I = 4;
	SU  T = 31 C = 180 N = color I = 4;
	SU  T = 32 C = 180 N = color I = 4;
	SU  T = 33 C = 180 N = color I = 4;
	SU  T = 34 C = 180 N = color I = 7;
	SU  T = 35 C = 180 N = color I = 4;
	SU  T = 36 C = 180 N = color I = 4;
	SU  T = 37 C = 180 N = color I = 7;
	SU  T = 38 C = 180 N = color I = 4;
	SU  T = 39 C = 180 N = color I = 4;
	SU  T = 40 C = 180 N = color I = 4;
	SU  T = 42 C = 180 N = color I = 4;
	SU  T = 43 C = 180 N = color I = 4;
	SU  T = 45 C = 180 N = color I = 4;
	SU  T = 52 C = 180 N = color I = 4;
	SU  T = 53 C = 180 N = color I = 4;
	SU  T = 63 C = 180 N = color I = 4;
	SU  T = 64 C = 180 N = color I = 4;
	SU  T = 68 C = 180 N = color I = 4;
	SU  T = 69 C = 180 N = color I = 6;
	SU  T = 71 C = 180 N = color I = 4;
	SU  T = 72 C = 180 N = color I = 4;
	SU  T = 73 C = 180 N = color I = 4;
	SU  T = 76 C = 180 N = color I = 4;
	SU  T = 78 C = 180 N = color I = 4;
	SU  T = 79 C = 180 N = color I = 4;
	SU  T = 81 C = 180 N = color I = 4;
	SU  T = 83 C = 180 N = color I = 4;
	SU  T = 84 C = 180 N = color I = 4;
	SU  T = 85 C = 180 N = color I = 4;
	SU  T = 87 C = 180 N = color I = 4;
	SU  T = 88 C = 180 N = color I = 4;
	SU  T = 89 C = 180 N = color I = 4;
	SU  T = 90 C = 180 N = color I = 4;
	SU  T = 92 C = 180 N = color I = 4;
	SU  T = 93 C = 180 N = color I = 4;

	SU  C = 181 N = color I = 1;
	SU  T = 1 C = 181 N = color I = 1;
	SU  T = 2 C = 181 N = color I = 1;
	SU  T = 3 C = 181 N = color I = 1;
	SU  T = 4 C = 181 N = color I = 1;
	SU  T = 5 C = 181 N = color I = 1;
	SU  T = 6 C = 181 N = color I = 1;
	SU  T = 7 C = 181 N = color I = 1;
	SU  T = 8 C = 181 N = color I = 1;
	SU  T = 9 C = 181 N = color I = 1;
	SU  T = 10 C = 181 N = color I = 1;
	SU  T = 11 C = 181 N = color I = 1;
	SU  T = 12 C = 181 N = color I = 1;
	TEXT   TAXON = 13 CHARACTER = 181 TEXT = new_scoring;
	SU  T = 14 C = 181 N = color I = 1;
	SU  T = 15 C = 181 N = color I = 1;
	SU  T = 18 C = 181 N = color I = 1;
	SU  T = 20 C = 181 N = color I = 1;
	SU  T = 21 C = 181 N = color I = 1;
	SU  T = 23 C = 181 N = color I = 1;
	SU  T = 24 C = 181 N = color I = 1;
	SU  T = 25 C = 181 N = color I = 1;
	SU  T = 26 C = 181 N = color I = 1;
	SU  T = 27 C = 181 N = color I = 1;
	SU  T = 29 C = 181 N = color I = 7;
	SU  T = 30 C = 181 N = color I = 1;
	SU  T = 31 C = 181 N = color I = 1;
	SU  T = 32 C = 181 N = color I = 1;
	SU  T = 33 C = 181 N = color I = 1;
	SU  T = 34 C = 181 N = color I = 1;
	SU  T = 35 C = 181 N = color I = 1;
	SU  T = 36 C = 181 N = color I = 1;
	SU  T = 37 C = 181 N = color I = 1;
	SU  T = 38 C = 181 N = color I = 1;
	SU  T = 39 C = 181 N = color I = 1;
	SU  T = 40 C = 181 N = color I = 1;
	SU  T = 41 C = 181 N = color I = 1;
	SU  T = 42 C = 181 N = color I = 1;
	SU  T = 43 C = 181 N = color I = 1;
	SU  T = 44 C = 181 N = color I = 1;
	SU  T = 45 C = 181 N = color I = 1;
	SU  T = 46 C = 181 N = color I = 1;
	SU  T = 47 C = 181 N = color I = 1;
	SU  T = 48 C = 181 N = color I = 1;
	SU  T = 49 C = 181 N = color I = 1;
	SU  T = 50 C = 181 N = color I = 1;
	SU  T = 51 C = 181 N = color I = 1;
	SU  T = 52 C = 181 N = color I = 1;
	SU  T = 53 C = 181 N = color I = 1;
	SU  T = 54 C = 181 N = color I = 1;
	SU  T = 56 C = 181 N = color I = 1;
	SU  T = 57 C = 181 N = color I = 1;
	SU  T = 58 C = 181 N = color I = 1;
	SU  T = 59 C = 181 N = color I = 1;
	SU  T = 60 C = 181 N = color I = 1;
	SU  T = 61 C = 181 N = color I = 1;
	SU  T = 62 C = 181 N = color I = 1;
	SU  T = 63 C = 181 N = color I = 1;
	SU  T = 64 C = 181 N = color I = 1;
	SU  T = 65 C = 181 N = color I = 1;
	SU  T = 66 C = 181 N = color I = 1;
	SU  T = 69 C = 181 N = color I = 6;
	SU  T = 70 C = 181 N = color I = 5;
	SU  T = 71 C = 181 N = color I = 5;
	SU  T = 72 C = 181 N = color I = 1;
	SU  T = 73 C = 181 N = color I = 1;
	SU  T = 76 C = 181 N = color I = 1;
	SU  T = 78 C = 181 N = color I = 1;
	SU  T = 79 C = 181 N = color I = 1;
	SU  T = 81 C = 181 N = color I = 1;
	SU  T = 83 C = 181 N = color I = 1;
	SU  T = 84 C = 181 N = color I = 1;
	SU  T = 85 C = 181 N = color I = 1;
	SU  T = 86 C = 181 N = color I = 1;
	SU  T = 87 C = 181 N = color I = 1;
	SU  T = 88 C = 181 N = color I = 1;
	SU  T = 89 C = 181 N = color I = 1;
	SU  T = 90 C = 181 N = color I = 1;
	SU  T = 91 C = 181 N = color I = 1;
	SU  T = 92 C = 181 N = color I = 1;
	SU  T = 93 C = 181 N = color I = 1;
	SU  T = 94 C = 181 N = color I = 1;
	SU  T = 97 C = 181 N = color I = 1;
	SU  T = 98 C = 181 N = color I = 1;
	SU  T = 99 C = 181 N = color I = 1;

	SU  C = 182 N = color I = 0;
	SU  T = 1 C = 182 N = color I = 0;
	SU  T = 2 C = 182 N = color I = 0;
	SU  T = 3 C = 182 N = color I = 0;
	SU  T = 4 C = 182 N = color I = 0;
	SU  T = 5 C = 182 N = color I = 0;
	SU  T = 6 C = 182 N = color I = 0;
	SU  T = 7 C = 182 N = color I = 0;
	SU  T = 8 C = 182 N = color I = 0;
	SU  T = 9 C = 182 N = color I = 0;
	SU  T = 10 C = 182 N = color I = 0;
	SU  T = 11 C = 182 N = color I = 0;
	SU  T = 12 C = 182 N = color I = 0;
	TEXT   TAXON = 13 CHARACTER = 182 TEXT = new_scoring;
	SU  T = 14 C = 182 N = color I = 0;
	SU  T = 15 C = 182 N = color I = 0;
	SU  T = 18 C = 182 N = color I = 0;
	SU  T = 20 C = 182 N = color I = 0;
	SU  T = 21 C = 182 N = color I = 0;
	SU  T = 23 C = 182 N = color I = 0;
	SU  T = 24 C = 182 N = color I = 0;
	SU  T = 25 C = 182 N = color I = 0;
	SU  T = 26 C = 182 N = color I = 0;
	SU  T = 27 C = 182 N = color I = 0;
	SU  T = 29 C = 182 N = color I = 7;
	SU  T = 30 C = 182 N = color I = 0;
	SU  T = 31 C = 182 N = color I = 0;
	SU  T = 32 C = 182 N = color I = 0;
	SU  T = 33 C = 182 N = color I = 0;
	SU  T = 34 C = 182 N = color I = 0;
	SU  T = 35 C = 182 N = color I = 0;
	SU  T = 36 C = 182 N = color I = 0;
	SU  T = 37 C = 182 N = color I = 0;
	SU  T = 38 C = 182 N = color I = 0;
	SU  T = 39 C = 182 N = color I = 0;
	SU  T = 40 C = 182 N = color I = 0;
	SU  T = 41 C = 182 N = color I = 0;
	SU  T = 42 C = 182 N = color I = 0;
	SU  T = 43 C = 182 N = color I = 0;
	SU  T = 44 C = 182 N = color I = 0;
	SU  T = 45 C = 182 N = color I = 0;
	SU  T = 46 C = 182 N = color I = 0;
	SU  T = 47 C = 182 N = color I = 0;
	SU  T = 48 C = 182 N = color I = 0;
	SU  T = 49 C = 182 N = color I = 0;
	SU  T = 50 C = 182 N = color I = 0;
	SU  T = 51 C = 182 N = color I = 0;
	SU  T = 52 C = 182 N = color I = 0;
	SU  T = 53 C = 182 N = color I = 0;
	SU  T = 54 C = 182 N = color I = 0;
	SU  T = 56 C = 182 N = color I = 0;
	SU  T = 57 C = 182 N = color I = 0;
	SU  T = 58 C = 182 N = color I = 0;
	SU  T = 59 C = 182 N = color I = 0;
	SU  T = 60 C = 182 N = color I = 0;
	SU  T = 61 C = 182 N = color I = 0;
	SU  T = 62 C = 182 N = color I = 0;
	SU  T = 63 C = 182 N = color I = 0;
	SU  T = 64 C = 182 N = color I = 0;
	SU  T = 65 C = 182 N = color I = 0;
	SU  T = 66 C = 182 N = color I = 0;
	SU  T = 68 C = 182 N = color I = 4;
	SU  T = 69 C = 182 N = color I = 6;
	SU  T = 70 C = 182 N = color I = 0;
	SU  T = 71 C = 182 N = color I = 0;
	SU  T = 72 C = 182 N = color I = 0;
	SU  T = 73 C = 182 N = color I = 0;
	SU  T = 76 C = 182 N = color I = 0;
	SU  T = 78 C = 182 N = color I = 0;
	SU  T = 79 C = 182 N = color I = 0;
	SU  T = 81 C = 182 N = color I = 0;
	SU  T = 83 C = 182 N = color I = 0;
	SU  T = 84 C = 182 N = color I = 0;
	SU  T = 85 C = 182 N = color I = 0;
	SU  T = 86 C = 182 N = color I = 0;
	SU  T = 87 C = 182 N = color I = 0;
	SU  T = 88 C = 182 N = color I = 0;
	SU  T = 89 C = 182 N = color I = 0;
	SU  T = 90 C = 182 N = color I = 0;
	SU  T = 91 C = 182 N = color I = 0;
	SU  T = 92 C = 182 N = color I = 0;
	SU  T = 93 C = 182 N = color I = 0;
	SU  T = 94 C = 182 N = color I = 0;
	SU  T = 97 C = 182 N = color I = 0;
	SU  T = 98 C = 182 N = color I = 0;
	SU  T = 99 C = 182 N = color I = 0;

	SU  C = 183 N = color I = 0;
	SU  T = 29 C = 183 N = color I = 7;
	SU  T = 69 C = 183 N = color I = 6;

	SU  T = 1 C = 184 N = color I = 4;
	SU  T = 2 C = 184 N = color I = 4;
	SU  T = 5 C = 184 N = color I = 4;
	SU  T = 10 C = 184 N = color I = 4;
	SU  T = 18 C = 184 N = color I = 4;
	SU  T = 21 C = 184 N = color I = 4;
	SU  T = 29 C = 184 N = color I = 7;
	SU  T = 34 C = 184 N = color I = 7;
	SU  T = 37 C = 184 N = color I = 7;
	SU  T = 68 C = 184 N = color I = 4;
	SU  T = 69 C = 184 N = color I = 6;

	SU  T = 5 C = 185 N = color I = 4;
	SU  T = 7 C = 185 N = color I = 4;
	SU  T = 10 C = 185 N = color I = 4;
	SU  T = 18 C = 185 N = color I = 4;
	SU  T = 21 C = 185 N = color I = 4;
	SU  T = 24 C = 185 N = color I = 4;
	SU  T = 27 C = 185 N = color I = 4;
	SU  T = 29 C = 185 N = color I = 7;
	SU  T = 30 C = 185 N = color I = 4;
	SU  T = 31 C = 185 N = color I = 4;
	SU  T = 32 C = 185 N = color I = 4;
	SU  T = 33 C = 185 N = color I = 4;
	SU  T = 34 C = 185 N = color I = 7;
	SU  T = 35 C = 185 N = color I = 4;
	SU  T = 36 C = 185 N = color I = 4;
	SU  T = 37 C = 185 N = color I = 7;
	SU  T = 38 C = 185 N = color I = 4;
	SU  T = 39 C = 185 N = color I = 4;
	SU  T = 40 C = 185 N = color I = 4;
	SU  T = 43 C = 185 N = color I = 4;
	SU  T = 44 C = 185 N = color I = 4;
	SU  T = 46 C = 185 N = color I = 4;
	SU  T = 47 C = 185 N = color I = 4;
	SU  T = 48 C = 185 N = color I = 4;
	SU  T = 50 C = 185 N = color I = 4;
	SU  T = 68 C = 185 N = color I = 4;
	SU  T = 69 C = 185 N = color I = 6;

	SU  C = 186 N = color I = 1;
	SU  T = 1 C = 186 N = color I = 1;
	SU  T = 2 C = 186 N = color I = 1;
	SU  T = 3 C = 186 N = color I = 1;
	SU  T = 4 C = 186 N = color I = 1;
	SU  T = 5 C = 186 N = color I = 1;
	SU  T = 6 C = 186 N = color I = 1;
	SU  T = 7 C = 186 N = color I = 1;
	SU  T = 8 C = 186 N = color I = 1;
	SU  T = 9 C = 186 N = color I = 1;
	SU  T = 10 C = 186 N = color I = 1;
	SU  T = 11 C = 186 N = color I = 1;
	SU  T = 12 C = 186 N = color I = 1;
	SU  T = 14 C = 186 N = color I = 1;
	SU  T = 15 C = 186 N = color I = 1;
	SU  T = 18 C = 186 N = color I = 1;
	SU  T = 20 C = 186 N = color I = 1;
	SU  T = 21 C = 186 N = color I = 1;
	SU  T = 23 C = 186 N = color I = 1;
	SU  T = 24 C = 186 N = color I = 1;
	SU  T = 25 C = 186 N = color I = 1;
	SU  T = 26 C = 186 N = color I = 1;
	SU  T = 27 C = 186 N = color I = 1;
	SU  T = 29 C = 186 N = color I = 7;
	SU  T = 30 C = 186 N = color I = 1;
	SU  T = 31 C = 186 N = color I = 1;
	SU  T = 32 C = 186 N = color I = 1;
	SU  T = 33 C = 186 N = color I = 1;
	SU  T = 34 C = 186 N = color I = 1;
	SU  T = 35 C = 186 N = color I = 1;
	SU  T = 36 C = 186 N = color I = 1;
	SU  T = 37 C = 186 N = color I = 1;
	SU  T = 38 C = 186 N = color I = 1;
	SU  T = 39 C = 186 N = color I = 1;
	SU  T = 40 C = 186 N = color I = 1;
	SU  T = 41 C = 186 N = color I = 1;
	SU  T = 42 C = 186 N = color I = 1;
	SU  T = 43 C = 186 N = color I = 1;
	SU  T = 44 C = 186 N = color I = 1;
	SU  T = 45 C = 186 N = color I = 1;
	SU  T = 46 C = 186 N = color I = 1;
	SU  T = 47 C = 186 N = color I = 1;
	SU  T = 48 C = 186 N = color I = 1;
	SU  T = 49 C = 186 N = color I = 1;
	SU  T = 50 C = 186 N = color I = 1;
	SU  T = 51 C = 186 N = color I = 1;
	SU  T = 52 C = 186 N = color I = 1;
	SU  T = 53 C = 186 N = color I = 1;
	SU  T = 54 C = 186 N = color I = 1;
	SU  T = 56 C = 186 N = color I = 1;
	SU  T = 57 C = 186 N = color I = 1;
	SU  T = 58 C = 186 N = color I = 1;
	SU  T = 59 C = 186 N = color I = 1;
	SU  T = 60 C = 186 N = color I = 1;
	SU  T = 61 C = 186 N = color I = 1;
	SU  T = 62 C = 186 N = color I = 1;
	SU  T = 63 C = 186 N = color I = 1;
	SU  T = 64 C = 186 N = color I = 1;
	SU  T = 65 C = 186 N = color I = 1;
	SU  T = 66 C = 186 N = color I = 1;
	SU  T = 68 C = 186 N = color I = 4;
	SU  T = 69 C = 186 N = color I = 6;
	SU  T = 70 C = 186 N = color I = 1;
	SU  T = 71 C = 186 N = color I = 1;
	SU  T = 72 C = 186 N = color I = 1;
	SU  T = 73 C = 186 N = color I = 1;
	SU  T = 76 C = 186 N = color I = 1;
	SU  T = 78 C = 186 N = color I = 1;
	SU  T = 79 C = 186 N = color I = 1;
	SU  T = 81 C = 186 N = color I = 1;
	SU  T = 83 C = 186 N = color I = 1;
	SU  T = 84 C = 186 N = color I = 1;
	SU  T = 85 C = 186 N = color I = 1;
	SU  T = 86 C = 186 N = color I = 1;
	SU  T = 87 C = 186 N = color I = 1;
	SU  T = 88 C = 186 N = color I = 1;
	SU  T = 89 C = 186 N = color I = 1;
	SU  T = 90 C = 186 N = color I = 1;
	SU  T = 91 C = 186 N = color I = 1;
	SU  T = 92 C = 186 N = color I = 1;
	SU  T = 93 C = 186 N = color I = 1;
	SU  T = 94 C = 186 N = color I = 1;
	SU  T = 97 C = 186 N = color I = 1;
	SU  T = 98 C = 186 N = color I = 1;
	SU  T = 99 C = 186 N = color I = 1;

	SU  T = 5 C = 187 N = color I = 4;
	SU  T = 7 C = 187 N = color I = 4;
	SU  T = 18 C = 187 N = color I = 4;
	SU  T = 21 C = 187 N = color I = 4;
	SU  T = 24 C = 187 N = color I = 4;
	SU  T = 29 C = 187 N = color I = 7;
	SU  T = 30 C = 187 N = color I = 4;
	SU  T = 31 C = 187 N = color I = 4;
	SU  T = 32 C = 187 N = color I = 4;
	SU  T = 33 C = 187 N = color I = 4;
	SU  T = 34 C = 187 N = color I = 7;
	SU  T = 35 C = 187 N = color I = 4;
	SU  T = 37 C = 187 N = color I = 7;
	SU  T = 38 C = 187 N = color I = 4;
	SU  T = 39 C = 187 N = color I = 4;
	SU  T = 40 C = 187 N = color I = 4;
	SU  T = 43 C = 187 N = color I = 4;
	SU  T = 46 C = 187 N = color I = 4;
	SU  T = 47 C = 187 N = color I = 4;
	SU  T = 48 C = 187 N = color I = 4;
	SU  T = 50 C = 187 N = color I = 4;
	SU  T = 56 C = 187 N = color I = 4;
	SU  T = 60 C = 187 N = color I = 4;
	SU  T = 61 C = 187 N = color I = 4;
	SU  T = 65 C = 187 N = color I = 4;
	SU  T = 68 C = 187 N = color I = 4;
	SU  T = 69 C = 187 N = color I = 6;

	SU  C = 188 N = color I = 0;
	SU  T = 1 C = 188 N = color I = 0;
	SU  T = 2 C = 188 N = color I = 0;
	SU  T = 3 C = 188 N = color I = 0;
	SU  T = 4 C = 188 N = color I = 0;
	SU  T = 5 C = 188 N = color I = 0;
	SU  T = 6 C = 188 N = color I = 0;
	SU  T = 7 C = 188 N = color I = 0;
	SU  T = 8 C = 188 N = color I = 0;
	SU  T = 9 C = 188 N = color I = 0;
	SU  T = 10 C = 188 N = color I = 0;
	SU  T = 11 C = 188 N = color I = 0;
	SU  T = 12 C = 188 N = color I = 0;
	SU  T = 14 C = 188 N = color I = 0;
	SU  T = 15 C = 188 N = color I = 0;
	SU  T = 18 C = 188 N = color I = 0;
	SU  T = 20 C = 188 N = color I = 0;
	SU  T = 21 C = 188 N = color I = 0;
	SU  T = 23 C = 188 N = color I = 0;
	SU  T = 24 C = 188 N = color I = 0;
	SU  T = 25 C = 188 N = color I = 0;
	SU  T = 26 C = 188 N = color I = 0;
	SU  T = 27 C = 188 N = color I = 0;
	SU  T = 29 C = 188 N = color I = 7;
	SU  T = 30 C = 188 N = color I = 0;
	SU  T = 31 C = 188 N = color I = 0;
	SU  T = 32 C = 188 N = color I = 0;
	SU  T = 33 C = 188 N = color I = 0;
	SU  T = 34 C = 188 N = color I = 0;
	SU  T = 35 C = 188 N = color I = 0;
	SU  T = 36 C = 188 N = color I = 0;
	SU  T = 37 C = 188 N = color I = 0;
	SU  T = 38 C = 188 N = color I = 0;
	SU  T = 39 C = 188 N = color I = 0;
	SU  T = 40 C = 188 N = color I = 0;
	SU  T = 41 C = 188 N = color I = 0;
	SU  T = 42 C = 188 N = color I = 0;
	SU  T = 43 C = 188 N = color I = 0;
	SU  T = 44 C = 188 N = color I = 0;
	SU  T = 45 C = 188 N = color I = 0;
	SU  T = 46 C = 188 N = color I = 0;
	SU  T = 47 C = 188 N = color I = 0;
	SU  T = 48 C = 188 N = color I = 0;
	SU  T = 49 C = 188 N = color I = 0;
	SU  T = 50 C = 188 N = color I = 0;
	SU  T = 51 C = 188 N = color I = 0;
	SU  T = 52 C = 188 N = color I = 0;
	SU  T = 53 C = 188 N = color I = 0;
	SU  T = 54 C = 188 N = color I = 0;
	SU  T = 56 C = 188 N = color I = 0;
	SU  T = 57 C = 188 N = color I = 0;
	SU  T = 58 C = 188 N = color I = 0;
	SU  T = 59 C = 188 N = color I = 0;
	SU  T = 60 C = 188 N = color I = 0;
	SU  T = 61 C = 188 N = color I = 0;
	SU  T = 62 C = 188 N = color I = 0;
	SU  T = 63 C = 188 N = color I = 0;
	SU  T = 64 C = 188 N = color I = 0;
	SU  T = 65 C = 188 N = color I = 0;
	SU  T = 66 C = 188 N = color I = 0;
	SU  T = 68 C = 188 N = color I = 4;
	SU  T = 69 C = 188 N = color I = 6;
	SU  T = 70 C = 188 N = color I = 0;
	SU  T = 71 C = 188 N = color I = 0;
	SU  T = 72 C = 188 N = color I = 0;
	SU  T = 73 C = 188 N = color I = 0;
	SU  T = 76 C = 188 N = color I = 0;
	SU  T = 78 C = 188 N = color I = 0;
	SU  T = 79 C = 188 N = color I = 0;
	SU  T = 81 C = 188 N = color I = 0;
	SU  T = 83 C = 188 N = color I = 0;
	SU  T = 84 C = 188 N = color I = 0;
	SU  T = 85 C = 188 N = color I = 0;
	SU  T = 86 C = 188 N = color I = 0;
	SU  T = 87 C = 188 N = color I = 0;
	SU  T = 88 C = 188 N = color I = 0;
	SU  T = 89 C = 188 N = color I = 0;
	SU  T = 90 C = 188 N = color I = 0;
	SU  T = 91 C = 188 N = color I = 0;
	SU  T = 92 C = 188 N = color I = 0;
	SU  T = 93 C = 188 N = color I = 0;
	SU  T = 94 C = 188 N = color I = 0;
	SU  T = 97 C = 188 N = color I = 0;
	SU  T = 98 C = 188 N = color I = 0;
	SU  T = 99 C = 188 N = color I = 0;

	SU  T = 69 C = 189 N = color I = 6;

	SU  T = 69 C = 190 N = color I = 6;

	SU  T = 69 C = 191 N = color I = 6;

	SU  C = 192 N = color I = 0;
	SU  T = 1 C = 192 N = color I = 0;
	SU  T = 2 C = 192 N = color I = 0;
	SU  T = 3 C = 192 N = color I = 0;
	SU  T = 4 C = 192 N = color I = 0;
	SU  T = 5 C = 192 N = color I = 0;
	SU  T = 6 C = 192 N = color I = 0;
	SU  T = 7 C = 192 N = color I = 0;
	SU  T = 8 C = 192 N = color I = 0;
	SU  T = 9 C = 192 N = color I = 0;
	SU  T = 10 C = 192 N = color I = 0;
	SU  T = 11 C = 192 N = color I = 0;
	SU  T = 12 C = 192 N = color I = 0;
	SU  T = 14 C = 192 N = color I = 0;
	SU  T = 15 C = 192 N = color I = 0;
	SU  T = 18 C = 192 N = color I = 0;
	SU  T = 20 C = 192 N = color I = 0;
	SU  T = 21 C = 192 N = color I = 0;
	SU  T = 23 C = 192 N = color I = 0;
	SU  T = 24 C = 192 N = color I = 0;
	SU  T = 25 C = 192 N = color I = 0;
	SU  T = 26 C = 192 N = color I = 0;
	SU  T = 27 C = 192 N = color I = 0;
	SU  T = 29 C = 192 N = color I = 7;
	SU  T = 30 C = 192 N = color I = 0;
	SU  T = 31 C = 192 N = color I = 0;
	SU  T = 32 C = 192 N = color I = 0;
	SU  T = 33 C = 192 N = color I = 0;
	SU  T = 34 C = 192 N = color I = 0;
	SU  T = 35 C = 192 N = color I = 0;
	SU  T = 36 C = 192 N = color I = 0;
	SU  T = 37 C = 192 N = color I = 0;
	SU  T = 38 C = 192 N = color I = 0;
	SU  T = 39 C = 192 N = color I = 0;
	SU  T = 40 C = 192 N = color I = 0;
	SU  T = 41 C = 192 N = color I = 0;
	SU  T = 42 C = 192 N = color I = 0;
	SU  T = 43 C = 192 N = color I = 0;
	SU  T = 44 C = 192 N = color I = 0;
	SU  T = 45 C = 192 N = color I = 0;
	SU  T = 46 C = 192 N = color I = 0;
	SU  T = 47 C = 192 N = color I = 0;
	SU  T = 48 C = 192 N = color I = 0;
	SU  T = 49 C = 192 N = color I = 0;
	SU  T = 50 C = 192 N = color I = 0;
	SU  T = 51 C = 192 N = color I = 0;
	SU  T = 52 C = 192 N = color I = 0;
	SU  T = 53 C = 192 N = color I = 0;
	SU  T = 54 C = 192 N = color I = 0;
	SU  T = 56 C = 192 N = color I = 0;
	SU  T = 57 C = 192 N = color I = 0;
	SU  T = 58 C = 192 N = color I = 0;
	SU  T = 59 C = 192 N = color I = 0;
	SU  T = 60 C = 192 N = color I = 0;
	SU  T = 61 C = 192 N = color I = 0;
	SU  T = 62 C = 192 N = color I = 0;
	SU  T = 63 C = 192 N = color I = 0;
	SU  T = 64 C = 192 N = color I = 0;
	SU  T = 65 C = 192 N = color I = 0;
	SU  T = 66 C = 192 N = color I = 0;
	SU  T = 68 C = 192 N = color I = 4;
	SU  T = 69 C = 192 N = color I = 6;
	SU  T = 70 C = 192 N = color I = 0;
	SU  T = 71 C = 192 N = color I = 0;
	SU  T = 72 C = 192 N = color I = 0;
	SU  T = 73 C = 192 N = color I = 0;
	SU  T = 76 C = 192 N = color I = 0;
	SU  T = 78 C = 192 N = color I = 0;
	SU  T = 79 C = 192 N = color I = 0;
	SU  T = 81 C = 192 N = color I = 0;
	SU  T = 83 C = 192 N = color I = 0;
	SU  T = 84 C = 192 N = color I = 0;
	SU  T = 85 C = 192 N = color I = 0;
	SU  T = 86 C = 192 N = color I = 0;
	SU  T = 87 C = 192 N = color I = 0;
	SU  T = 88 C = 192 N = color I = 0;
	SU  T = 89 C = 192 N = color I = 0;
	SU  T = 90 C = 192 N = color I = 0;
	SU  T = 91 C = 192 N = color I = 0;
	SU  T = 92 C = 192 N = color I = 0;
	SU  T = 93 C = 192 N = color I = 0;
	SU  T = 94 C = 192 N = color I = 0;
	SU  T = 97 C = 192 N = color I = 0;
	SU  T = 98 C = 192 N = color I = 0;
	SU  T = 99 C = 192 N = color I = 0;

	SU  C = 193 N = color I = 0;
	SU  T = 1 C = 193 N = color I = 0;
	SU  T = 2 C = 193 N = color I = 0;
	SU  T = 3 C = 193 N = color I = 0;
	SU  T = 4 C = 193 N = color I = 0;
	SU  T = 5 C = 193 N = color I = 0;
	SU  T = 6 C = 193 N = color I = 0;
	SU  T = 7 C = 193 N = color I = 0;
	SU  T = 8 C = 193 N = color I = 0;
	SU  T = 9 C = 193 N = color I = 0;
	SU  T = 10 C = 193 N = color I = 0;
	SU  T = 11 C = 193 N = color I = 0;
	SU  T = 12 C = 193 N = color I = 0;
	SU  T = 14 C = 193 N = color I = 0;
	SU  T = 15 C = 193 N = color I = 0;
	SU  T = 18 C = 193 N = color I = 0;
	SU  T = 20 C = 193 N = color I = 0;
	SU  T = 21 C = 193 N = color I = 0;
	SU  T = 23 C = 193 N = color I = 0;
	SU  T = 24 C = 193 N = color I = 0;
	SU  T = 25 C = 193 N = color I = 0;
	SU  T = 26 C = 193 N = color I = 0;
	SU  T = 27 C = 193 N = color I = 0;
	SU  T = 29 C = 193 N = color I = 7;
	SU  T = 30 C = 193 N = color I = 0;
	SU  T = 31 C = 193 N = color I = 0;
	SU  T = 32 C = 193 N = color I = 0;
	SU  T = 33 C = 193 N = color I = 0;
	SU  T = 34 C = 193 N = color I = 0;
	SU  T = 35 C = 193 N = color I = 0;
	SU  T = 36 C = 193 N = color I = 0;
	SU  T = 37 C = 193 N = color I = 0;
	SU  T = 38 C = 193 N = color I = 0;
	SU  T = 39 C = 193 N = color I = 0;
	SU  T = 40 C = 193 N = color I = 0;
	SU  T = 41 C = 193 N = color I = 0;
	SU  T = 42 C = 193 N = color I = 0;
	SU  T = 43 C = 193 N = color I = 0;
	SU  T = 44 C = 193 N = color I = 0;
	SU  T = 45 C = 193 N = color I = 0;
	SU  T = 46 C = 193 N = color I = 0;
	SU  T = 47 C = 193 N = color I = 0;
	SU  T = 48 C = 193 N = color I = 0;
	SU  T = 49 C = 193 N = color I = 0;
	SU  T = 50 C = 193 N = color I = 0;
	SU  T = 51 C = 193 N = color I = 0;
	SU  T = 52 C = 193 N = color I = 0;
	SU  T = 53 C = 193 N = color I = 0;
	SU  T = 54 C = 193 N = color I = 0;
	SU  T = 56 C = 193 N = color I = 0;
	SU  T = 57 C = 193 N = color I = 0;
	SU  T = 58 C = 193 N = color I = 0;
	SU  T = 59 C = 193 N = color I = 0;
	SU  T = 60 C = 193 N = color I = 0;
	SU  T = 61 C = 193 N = color I = 0;
	SU  T = 62 C = 193 N = color I = 0;
	SU  T = 63 C = 193 N = color I = 0;
	SU  T = 64 C = 193 N = color I = 0;
	SU  T = 65 C = 193 N = color I = 0;
	SU  T = 66 C = 193 N = color I = 0;
	SU  T = 68 C = 193 N = color I = 4;
	SU  T = 69 C = 193 N = color I = 6;
	SU  T = 70 C = 193 N = color I = 0;
	SU  T = 71 C = 193 N = color I = 0;
	SU  T = 72 C = 193 N = color I = 0;
	SU  T = 73 C = 193 N = color I = 0;
	SU  T = 76 C = 193 N = color I = 0;
	SU  T = 78 C = 193 N = color I = 0;
	SU  T = 79 C = 193 N = color I = 0;
	SU  T = 81 C = 193 N = color I = 0;
	SU  T = 83 C = 193 N = color I = 0;
	SU  T = 84 C = 193 N = color I = 0;
	SU  T = 85 C = 193 N = color I = 0;
	SU  T = 86 C = 193 N = color I = 0;
	SU  T = 87 C = 193 N = color I = 0;
	SU  T = 88 C = 193 N = color I = 0;
	SU  T = 89 C = 193 N = color I = 0;
	SU  T = 90 C = 193 N = color I = 0;
	SU  T = 91 C = 193 N = color I = 0;
	SU  T = 92 C = 193 N = color I = 0;
	SU  T = 93 C = 193 N = color I = 0;
	SU  T = 94 C = 193 N = color I = 0;
	SU  T = 97 C = 193 N = color I = 0;
	SU  T = 98 C = 193 N = color I = 0;
	SU  T = 99 C = 193 N = color I = 0;

	SU  C = 194 N = color I = 0;
	SU  T = 1 C = 194 N = color I = 0;
	SU  T = 2 C = 194 N = color I = 0;
	SU  T = 3 C = 194 N = color I = 0;
	SU  T = 4 C = 194 N = color I = 0;
	SU  T = 5 C = 194 N = color I = 0;
	SU  T = 6 C = 194 N = color I = 0;
	SU  T = 7 C = 194 N = color I = 0;
	SU  T = 8 C = 194 N = color I = 0;
	SU  T = 9 C = 194 N = color I = 0;
	SU  T = 10 C = 194 N = color I = 0;
	SU  T = 11 C = 194 N = color I = 0;
	SU  T = 12 C = 194 N = color I = 0;
	SU  T = 14 C = 194 N = color I = 0;
	SU  T = 15 C = 194 N = color I = 0;
	SU  T = 18 C = 194 N = color I = 0;
	SU  T = 20 C = 194 N = color I = 0;
	SU  T = 21 C = 194 N = color I = 0;
	SU  T = 23 C = 194 N = color I = 0;
	SU  T = 24 C = 194 N = color I = 0;
	SU  T = 25 C = 194 N = color I = 0;
	SU  T = 26 C = 194 N = color I = 0;
	SU  T = 27 C = 194 N = color I = 0;
	SU  T = 29 C = 194 N = color I = 7;
	SU  T = 30 C = 194 N = color I = 0;
	SU  T = 31 C = 194 N = color I = 0;
	SU  T = 32 C = 194 N = color I = 0;
	SU  T = 33 C = 194 N = color I = 0;
	SU  T = 34 C = 194 N = color I = 0;
	SU  T = 35 C = 194 N = color I = 0;
	SU  T = 36 C = 194 N = color I = 0;
	SU  T = 37 C = 194 N = color I = 0;
	SU  T = 38 C = 194 N = color I = 0;
	SU  T = 39 C = 194 N = color I = 0;
	SU  T = 40 C = 194 N = color I = 0;
	SU  T = 41 C = 194 N = color I = 0;
	SU  T = 42 C = 194 N = color I = 0;
	SU  T = 43 C = 194 N = color I = 0;
	SU  T = 44 C = 194 N = color I = 0;
	SU  T = 45 C = 194 N = color I = 0;
	SU  T = 46 C = 194 N = color I = 0;
	SU  T = 47 C = 194 N = color I = 0;
	SU  T = 48 C = 194 N = color I = 0;
	SU  T = 49 C = 194 N = color I = 0;
	SU  T = 50 C = 194 N = color I = 0;
	SU  T = 51 C = 194 N = color I = 0;
	SU  T = 52 C = 194 N = color I = 0;
	SU  T = 53 C = 194 N = color I = 0;
	SU  T = 54 C = 194 N = color I = 0;
	SU  T = 56 C = 194 N = color I = 0;
	SU  T = 57 C = 194 N = color I = 0;
	SU  T = 58 C = 194 N = color I = 0;
	SU  T = 59 C = 194 N = color I = 0;
	SU  T = 60 C = 194 N = color I = 0;
	SU  T = 61 C = 194 N = color I = 0;
	SU  T = 62 C = 194 N = color I = 0;
	SU  T = 63 C = 194 N = color I = 0;
	SU  T = 64 C = 194 N = color I = 0;
	SU  T = 65 C = 194 N = color I = 0;
	SU  T = 66 C = 194 N = color I = 0;
	SU  T = 68 C = 194 N = color I = 4;
	SU  T = 69 C = 194 N = color I = 6;
	SU  T = 70 C = 194 N = color I = 0;
	SU  T = 71 C = 194 N = color I = 0;
	SU  T = 72 C = 194 N = color I = 0;
	SU  T = 73 C = 194 N = color I = 0;
	SU  T = 76 C = 194 N = color I = 0;
	SU  T = 78 C = 194 N = color I = 0;
	SU  T = 79 C = 194 N = color I = 0;
	SU  T = 81 C = 194 N = color I = 0;
	SU  T = 83 C = 194 N = color I = 0;
	SU  T = 84 C = 194 N = color I = 0;
	SU  T = 85 C = 194 N = color I = 0;
	SU  T = 86 C = 194 N = color I = 0;
	SU  T = 87 C = 194 N = color I = 0;
	SU  T = 88 C = 194 N = color I = 0;
	SU  T = 89 C = 194 N = color I = 0;
	SU  T = 90 C = 194 N = color I = 0;
	SU  T = 91 C = 194 N = color I = 0;
	SU  T = 92 C = 194 N = color I = 0;
	SU  T = 93 C = 194 N = color I = 0;
	SU  T = 94 C = 194 N = color I = 0;
	SU  T = 97 C = 194 N = color I = 0;
	SU  T = 98 C = 194 N = color I = 0;
	SU  T = 99 C = 194 N = color I = 0;

	SU  T = 69 C = 195 N = color I = 6;

	SU  T = 5 C = 196 N = color I = 4;
	SU  T = 7 C = 196 N = color I = 4;
	SU  T = 9 C = 196 N = color I = 4;
	SU  T = 10 C = 196 N = color I = 4;
	SU  T = 11 C = 196 N = color I = 4;
	SU  T = 24 C = 196 N = color I = 4;
	SU  T = 29 C = 196 N = color I = 7;
	SU  T = 34 C = 196 N = color I = 7;
	SU  T = 37 C = 196 N = color I = 7;
	SU  T = 42 C = 196 N = color I = 4;
	SU  T = 43 C = 196 N = color I = 4;
	SU  T = 44 C = 196 N = color I = 4;
	SU  T = 46 C = 196 N = color I = 4;
	SU  T = 48 C = 196 N = color I = 4;
	SU  T = 53 C = 196 N = color I = 4;
	SU  T = 54 C = 196 N = color I = 4;
	SU  T = 56 C = 196 N = color I = 4;
	SU  T = 68 C = 196 N = color I = 4;
	SU  T = 69 C = 196 N = color I = 6;

	SU  T = 29 C = 197 N = color I = 7;
	SU  T = 34 C = 197 N = color I = 7;
	SU  T = 37 C = 197 N = color I = 7;
	SU  T = 68 C = 197 N = color I = 4;
	SU  T = 69 C = 197 N = color I = 6;
	SU  T = 92 C = 197 N = color I = 4;

	SU  T = 69 C = 198 N = color I = 6;

	SU  C = 199 N = color I = 0;
	SU  T = 1 C = 199 N = color I = 0;
	SU  T = 2 C = 199 N = color I = 0;
	SU  T = 3 C = 199 N = color I = 0;
	SU  T = 4 C = 199 N = color I = 0;
	SU  T = 5 C = 199 N = color I = 0;
	SU  T = 6 C = 199 N = color I = 0;
	SU  T = 7 C = 199 N = color I = 0;
	SU  T = 8 C = 199 N = color I = 0;
	SU  T = 9 C = 199 N = color I = 0;
	SU  T = 10 C = 199 N = color I = 0;
	SU  T = 11 C = 199 N = color I = 0;
	SU  T = 12 C = 199 N = color I = 0;
	SU  T = 14 C = 199 N = color I = 0;
	SU  T = 15 C = 199 N = color I = 0;
	SU  T = 18 C = 199 N = color I = 0;
	SU  T = 20 C = 199 N = color I = 0;
	SU  T = 21 C = 199 N = color I = 0;
	SU  T = 23 C = 199 N = color I = 0;
	SU  T = 24 C = 199 N = color I = 0;
	SU  T = 25 C = 199 N = color I = 0;
	SU  T = 26 C = 199 N = color I = 0;
	SU  T = 27 C = 199 N = color I = 0;
	SU  T = 29 C = 199 N = color I = 7;
	SU  T = 30 C = 199 N = color I = 0;
	SU  T = 31 C = 199 N = color I = 0;
	SU  T = 32 C = 199 N = color I = 0;
	SU  T = 33 C = 199 N = color I = 0;
	SU  T = 34 C = 199 N = color I = 0;
	SU  T = 35 C = 199 N = color I = 0;
	SU  T = 36 C = 199 N = color I = 0;
	SU  T = 37 C = 199 N = color I = 0;
	SU  T = 38 C = 199 N = color I = 0;
	SU  T = 39 C = 199 N = color I = 0;
	SU  T = 40 C = 199 N = color I = 0;
	SU  T = 41 C = 199 N = color I = 0;
	SU  T = 42 C = 199 N = color I = 0;
	SU  T = 43 C = 199 N = color I = 0;
	SU  T = 44 C = 199 N = color I = 0;
	SU  T = 45 C = 199 N = color I = 0;
	SU  T = 46 C = 199 N = color I = 0;
	SU  T = 47 C = 199 N = color I = 0;
	SU  T = 48 C = 199 N = color I = 0;
	SU  T = 49 C = 199 N = color I = 0;
	SU  T = 50 C = 199 N = color I = 0;
	SU  T = 51 C = 199 N = color I = 0;
	SU  T = 52 C = 199 N = color I = 0;
	SU  T = 53 C = 199 N = color I = 0;
	SU  T = 54 C = 199 N = color I = 0;
	SU  T = 56 C = 199 N = color I = 0;
	SU  T = 57 C = 199 N = color I = 0;
	SU  T = 58 C = 199 N = color I = 0;
	SU  T = 59 C = 199 N = color I = 0;
	SU  T = 60 C = 199 N = color I = 0;
	SU  T = 61 C = 199 N = color I = 0;
	SU  T = 62 C = 199 N = color I = 0;
	SU  T = 63 C = 199 N = color I = 0;
	SU  T = 64 C = 199 N = color I = 0;
	SU  T = 65 C = 199 N = color I = 0;
	SU  T = 66 C = 199 N = color I = 0;
	SU  T = 68 C = 199 N = color I = 4;
	SU  T = 69 C = 199 N = color I = 6;
	SU  T = 70 C = 199 N = color I = 0;
	SU  T = 71 C = 199 N = color I = 0;
	SU  T = 72 C = 199 N = color I = 0;
	SU  T = 73 C = 199 N = color I = 0;
	SU  T = 76 C = 199 N = color I = 0;
	SU  T = 78 C = 199 N = color I = 0;
	SU  T = 79 C = 199 N = color I = 0;
	SU  T = 81 C = 199 N = color I = 0;
	SU  T = 83 C = 199 N = color I = 0;
	SU  T = 84 C = 199 N = color I = 0;
	SU  T = 85 C = 199 N = color I = 0;
	SU  T = 86 C = 199 N = color I = 0;
	SU  T = 87 C = 199 N = color I = 0;
	SU  T = 88 C = 199 N = color I = 0;
	SU  T = 89 C = 199 N = color I = 0;
	SU  T = 90 C = 199 N = color I = 0;
	SU  T = 91 C = 199 N = color I = 0;
	SU  T = 92 C = 199 N = color I = 0;
	SU  T = 93 C = 199 N = color I = 0;
	SU  T = 94 C = 199 N = color I = 0;
	SU  T = 97 C = 199 N = color I = 0;
	SU  T = 98 C = 199 N = color I = 0;
	SU  T = 99 C = 199 N = color I = 0;

	SU  C = 200 N = color I = 0;
	SU  T = 29 C = 200 N = color I = 7;
	SU  T = 69 C = 200 N = color I = 6;

	SU  C = 201 N = color I = 0;
	SU  T = 1 C = 201 N = color I = 0;
	SU  T = 2 C = 201 N = color I = 0;
	SU  T = 3 C = 201 N = color I = 0;
	SU  T = 4 C = 201 N = color I = 0;
	SU  T = 5 C = 201 N = color I = 0;
	SU  T = 6 C = 201 N = color I = 0;
	SU  T = 7 C = 201 N = color I = 0;
	SU  T = 8 C = 201 N = color I = 0;
	SU  T = 9 C = 201 N = color I = 0;
	SU  T = 10 C = 201 N = color I = 0;
	SU  T = 11 C = 201 N = color I = 0;
	SU  T = 12 C = 201 N = color I = 0;
	SU  T = 14 C = 201 N = color I = 0;
	SU  T = 15 C = 201 N = color I = 0;
	SU  T = 18 C = 201 N = color I = 0;
	SU  T = 20 C = 201 N = color I = 0;
	SU  T = 21 C = 201 N = color I = 0;
	SU  T = 23 C = 201 N = color I = 0;
	SU  T = 24 C = 201 N = color I = 0;
	SU  T = 25 C = 201 N = color I = 0;
	SU  T = 26 C = 201 N = color I = 0;
	SU  T = 27 C = 201 N = color I = 0;
	SU  T = 29 C = 201 N = color I = 7;
	SU  T = 30 C = 201 N = color I = 0;
	SU  T = 31 C = 201 N = color I = 0;
	SU  T = 32 C = 201 N = color I = 0;
	SU  T = 33 C = 201 N = color I = 0;
	SU  T = 34 C = 201 N = color I = 0;
	SU  T = 35 C = 201 N = color I = 0;
	SU  T = 36 C = 201 N = color I = 0;
	SU  T = 37 C = 201 N = color I = 0;
	SU  T = 38 C = 201 N = color I = 0;
	SU  T = 39 C = 201 N = color I = 0;
	SU  T = 40 C = 201 N = color I = 0;
	SU  T = 41 C = 201 N = color I = 0;
	SU  T = 42 C = 201 N = color I = 0;
	SU  T = 43 C = 201 N = color I = 0;
	SU  T = 44 C = 201 N = color I = 0;
	SU  T = 45 C = 201 N = color I = 0;
	SU  T = 46 C = 201 N = color I = 0;
	SU  T = 47 C = 201 N = color I = 0;
	SU  T = 48 C = 201 N = color I = 0;
	SU  T = 49 C = 201 N = color I = 0;
	SU  T = 50 C = 201 N = color I = 0;
	SU  T = 51 C = 201 N = color I = 0;
	SU  T = 52 C = 201 N = color I = 0;
	SU  T = 53 C = 201 N = color I = 0;
	SU  T = 54 C = 201 N = color I = 0;
	SU  T = 56 C = 201 N = color I = 0;
	SU  T = 57 C = 201 N = color I = 0;
	SU  T = 58 C = 201 N = color I = 0;
	SU  T = 59 C = 201 N = color I = 0;
	SU  T = 60 C = 201 N = color I = 0;
	SU  T = 61 C = 201 N = color I = 0;
	SU  T = 62 C = 201 N = color I = 0;
	SU  T = 63 C = 201 N = color I = 0;
	SU  T = 64 C = 201 N = color I = 0;
	SU  T = 65 C = 201 N = color I = 0;
	SU  T = 66 C = 201 N = color I = 0;
	SU  T = 68 C = 201 N = color I = 4;
	SU  T = 69 C = 201 N = color I = 6;
	SU  T = 70 C = 201 N = color I = 0;
	SU  T = 71 C = 201 N = color I = 0;
	SU  T = 72 C = 201 N = color I = 0;
	SU  T = 73 C = 201 N = color I = 0;
	SU  T = 76 C = 201 N = color I = 0;
	SU  T = 78 C = 201 N = color I = 0;
	SU  T = 79 C = 201 N = color I = 0;
	SU  T = 81 C = 201 N = color I = 0;
	SU  T = 83 C = 201 N = color I = 0;
	SU  T = 84 C = 201 N = color I = 0;
	SU  T = 85 C = 201 N = color I = 0;
	SU  T = 86 C = 201 N = color I = 0;
	SU  T = 87 C = 201 N = color I = 0;
	SU  T = 88 C = 201 N = color I = 0;
	SU  T = 89 C = 201 N = color I = 0;
	SU  T = 90 C = 201 N = color I = 0;
	SU  T = 91 C = 201 N = color I = 0;
	SU  T = 92 C = 201 N = color I = 0;
	SU  T = 93 C = 201 N = color I = 0;
	SU  T = 94 C = 201 N = color I = 0;
	SU  T = 97 C = 201 N = color I = 0;
	SU  T = 98 C = 201 N = color I = 0;
	SU  T = 99 C = 201 N = color I = 0;

	SU  T = 5 C = 202 N = color I = 4;
	SU  T = 7 C = 202 N = color I = 4;
	SU  T = 9 C = 202 N = color I = 4;
	TEXT   TAXON = 13 CHARACTER = 202 TEXT = new_scoring;
	SU  T = 18 C = 202 N = color I = 4;
	SU  T = 21 C = 202 N = color I = 4;
	SU  T = 25 C = 202 N = color I = 4;
	SU  T = 29 C = 202 N = color I = 7;
	SU  T = 34 C = 202 N = color I = 7;
	SU  T = 37 C = 202 N = color I = 7;
	SU  T = 42 C = 202 N = color I = 4;
	SU  T = 43 C = 202 N = color I = 4;
	SU  T = 44 C = 202 N = color I = 4;
	SU  T = 52 C = 202 N = color I = 4;
	SU  T = 59 C = 202 N = color I = 4;
	SU  T = 60 C = 202 N = color I = 4;
	SU  T = 61 C = 202 N = color I = 4;
	SU  T = 68 C = 202 N = color I = 4;
	SU  T = 69 C = 202 N = color I = 6;

	SU  T = 5 C = 203 N = color I = 4;
	SU  T = 7 C = 203 N = color I = 4;
	SU  T = 9 C = 203 N = color I = 4;
	SU  T = 10 C = 203 N = color I = 4;
	TEXT   TAXON = 13 CHARACTER = 203 TEXT = new_scoring;
	SU  T = 18 C = 203 N = color I = 4;
	SU  T = 21 C = 203 N = color I = 4;
	SU  T = 25 C = 203 N = color I = 4;
	SU  T = 26 C = 203 N = color I = 4;
	SU  T = 27 C = 203 N = color I = 4;
	SU  T = 29 C = 203 N = color I = 7;
	SU  T = 30 C = 203 N = color I = 4;
	SU  T = 31 C = 203 N = color I = 4;
	SU  T = 32 C = 203 N = color I = 4;
	SU  T = 33 C = 203 N = color I = 4;
	SU  T = 34 C = 203 N = color I = 7;
	SU  T = 35 C = 203 N = color I = 4;
	SU  T = 36 C = 203 N = color I = 4;
	SU  T = 37 C = 203 N = color I = 7;
	SU  T = 38 C = 203 N = color I = 4;
	SU  T = 39 C = 203 N = color I = 4;
	SU  T = 40 C = 203 N = color I = 4;
	SU  T = 42 C = 203 N = color I = 4;
	SU  T = 43 C = 203 N = color I = 4;
	SU  T = 45 C = 203 N = color I = 4;
	SU  T = 47 C = 203 N = color I = 4;
	SU  T = 48 C = 203 N = color I = 4;
	SU  T = 49 C = 203 N = color I = 4;
	SU  T = 50 C = 203 N = color I = 4;
	SU  T = 52 C = 203 N = color I = 4;
	SU  T = 56 C = 203 N = color I = 4;
	SU  T = 59 C = 203 N = color I = 4;
	SU  T = 62 C = 203 N = color I = 4;
	SU  T = 63 C = 203 N = color I = 4;
	SU  T = 64 C = 203 N = color I = 4;
	SU  T = 65 C = 203 N = color I = 4;
	SU  T = 66 C = 203 N = color I = 4;
	SU  T = 68 C = 203 N = color I = 4;
	SU  T = 69 C = 203 N = color I = 6;
	SU  T = 70 C = 203 N = color I = 4;
	SU  T = 71 C = 203 N = color I = 4;
	SU  T = 73 C = 203 N = color I = 4;
	SU  T = 76 C = 203 N = color I = 4;
	SU  T = 78 C = 203 N = color I = 4;
	SU  T = 79 C = 203 N = color I = 4;
	SU  T = 81 C = 203 N = color I = 4;
	SU  T = 85 C = 203 N = color I = 4;
	SU  T = 93 C = 203 N = color I = 4;
	SU  T = 94 C = 203 N = color I = 4;
	SU  T = 97 C = 203 N = color I = 4;
	SU  T = 99 C = 203 N = color I = 4;

	SU  T = 5 C = 204 N = color I = 4;
	SU  T = 9 C = 204 N = color I = 4;
	TEXT   TAXON = 13 CHARACTER = 204 TEXT = new_scoring;
	SU  T = 21 C = 204 N = color I = 4;
	SU  T = 29 C = 204 N = color I = 7;
	SU  T = 34 C = 204 N = color I = 7;
	SU  T = 37 C = 204 N = color I = 7;
	SU  T = 68 C = 204 N = color I = 4;
	SU  T = 69 C = 204 N = color I = 6;

	TEXT   TAXON = 13 CHARACTER = 205 TEXT = new_scoring;

	SU  T = 5 C = 206 N = color I = 4;
	SU  T = 7 C = 206 N = color I = 4;
	SU  T = 9 C = 206 N = color I = 4;
	SU  T = 11 C = 206 N = color I = 4;
	SU  T = 18 C = 206 N = color I = 4;
	SU  T = 20 C = 206 N = color I = 4;
	SU  T = 21 C = 206 N = color I = 4;
	SU  T = 25 C = 206 N = color I = 4;
	SU  T = 29 C = 206 N = color I = 7;
	SU  T = 30 C = 206 N = color I = 4;
	SU  T = 31 C = 206 N = color I = 4;
	SU  T = 32 C = 206 N = color I = 4;
	SU  T = 33 C = 206 N = color I = 4;
	SU  T = 34 C = 206 N = color I = 7;
	SU  T = 35 C = 206 N = color I = 4;
	SU  T = 36 C = 206 N = color I = 4;
	SU  T = 37 C = 206 N = color I = 7;
	SU  T = 38 C = 206 N = color I = 4;
	SU  T = 39 C = 206 N = color I = 4;
	SU  T = 40 C = 206 N = color I = 4;
	SU  T = 43 C = 206 N = color I = 4;
	SU  T = 46 C = 206 N = color I = 4;
	SU  T = 47 C = 206 N = color I = 4;
	SU  T = 48 C = 206 N = color I = 4;
	SU  T = 49 C = 206 N = color I = 4;
	SU  T = 50 C = 206 N = color I = 4;
	SU  T = 52 C = 206 N = color I = 4;
	SU  T = 56 C = 206 N = color I = 4;
	SU  T = 57 C = 206 N = color I = 4;
	SU  T = 58 C = 206 N = color I = 4;
	SU  T = 59 C = 206 N = color I = 4;
	SU  T = 61 C = 206 N = color I = 4;
	SU  T = 62 C = 206 N = color I = 4;
	SU  T = 65 C = 206 N = color I = 4;
	SU  T = 66 C = 206 N = color I = 4;
	SU  T = 68 C = 206 N = color I = 4;
	SU  T = 69 C = 206 N = color I = 6;

	TEXT   TAXON = 13 CHARACTER = 207 TEXT = new_scoring;

	SU  T = 5 C = 209 N = color I = 4;
	SU  T = 15 C = 209 N = color I = 4;
	SU  T = 18 C = 209 N = color I = 4;
	SU  T = 29 C = 209 N = color I = 7;
	SU  T = 34 C = 209 N = color I = 7;
	SU  T = 37 C = 209 N = color I = 7;
	SU  T = 68 C = 209 N = color I = 4;
	SU  T = 69 C = 209 N = color I = 6;

	SU  T = 3 C = 210 N = color I = 4;
	SU  T = 5 C = 210 N = color I = 4;
	SU  T = 7 C = 210 N = color I = 4;
	SU  T = 24 C = 210 N = color I = 4;
	SU  T = 29 C = 210 N = color I = 7;
	SU  T = 34 C = 210 N = color I = 7;
	SU  T = 37 C = 210 N = color I = 7;
	SU  T = 47 C = 210 N = color I = 4;
	SU  T = 53 C = 210 N = color I = 4;
	SU  T = 68 C = 210 N = color I = 4;
	SU  T = 69 C = 210 N = color I = 6;

	SU  C = 211 N = color I = 0;
	SU  T = 1 C = 211 N = color I = 0;
	SU  T = 2 C = 211 N = color I = 0;
	SU  T = 3 C = 211 N = color I = 0;
	SU  T = 4 C = 211 N = color I = 0;
	SU  T = 5 C = 211 N = color I = 0;
	SU  T = 6 C = 211 N = color I = 0;
	SU  T = 7 C = 211 N = color I = 0;
	SU  T = 8 C = 211 N = color I = 0;
	SU  T = 9 C = 211 N = color I = 0;
	SU  T = 10 C = 211 N = color I = 0;
	SU  T = 11 C = 211 N = color I = 0;
	SU  T = 12 C = 211 N = color I = 0;
	SU  T = 14 C = 211 N = color I = 0;
	SU  T = 15 C = 211 N = color I = 0;
	SU  T = 18 C = 211 N = color I = 0;
	SU  T = 20 C = 211 N = color I = 0;
	SU  T = 21 C = 211 N = color I = 0;
	SU  T = 23 C = 211 N = color I = 0;
	SU  T = 24 C = 211 N = color I = 0;
	SU  T = 25 C = 211 N = color I = 0;
	SU  T = 26 C = 211 N = color I = 0;
	SU  T = 27 C = 211 N = color I = 0;
	SU  T = 29 C = 211 N = color I = 7;
	SU  T = 30 C = 211 N = color I = 0;
	SU  T = 31 C = 211 N = color I = 0;
	SU  T = 32 C = 211 N = color I = 0;
	SU  T = 33 C = 211 N = color I = 0;
	SU  T = 34 C = 211 N = color I = 0;
	SU  T = 35 C = 211 N = color I = 0;
	SU  T = 36 C = 211 N = color I = 0;
	SU  T = 37 C = 211 N = color I = 0;
	SU  T = 38 C = 211 N = color I = 0;
	SU  T = 39 C = 211 N = color I = 0;
	SU  T = 40 C = 211 N = color I = 0;
	SU  T = 41 C = 211 N = color I = 0;
	SU  T = 42 C = 211 N = color I = 0;
	SU  T = 43 C = 211 N = color I = 0;
	SU  T = 44 C = 211 N = color I = 0;
	SU  T = 45 C = 211 N = color I = 0;
	SU  T = 46 C = 211 N = color I = 0;
	SU  T = 47 C = 211 N = color I = 0;
	SU  T = 48 C = 211 N = color I = 0;
	SU  T = 49 C = 211 N = color I = 0;
	SU  T = 50 C = 211 N = color I = 0;
	SU  T = 51 C = 211 N = color I = 0;
	SU  T = 52 C = 211 N = color I = 0;
	SU  T = 53 C = 211 N = color I = 0;
	SU  T = 54 C = 211 N = color I = 0;
	SU  T = 56 C = 211 N = color I = 0;
	SU  T = 57 C = 211 N = color I = 0;
	SU  T = 58 C = 211 N = color I = 0;
	SU  T = 59 C = 211 N = color I = 0;
	SU  T = 60 C = 211 N = color I = 0;
	SU  T = 61 C = 211 N = color I = 0;
	SU  T = 62 C = 211 N = color I = 0;
	SU  T = 63 C = 211 N = color I = 0;
	SU  T = 64 C = 211 N = color I = 0;
	SU  T = 65 C = 211 N = color I = 0;
	SU  T = 66 C = 211 N = color I = 0;
	SU  T = 68 C = 211 N = color I = 4;
	SU  T = 69 C = 211 N = color I = 6;
	SU  T = 70 C = 211 N = color I = 0;
	SU  T = 71 C = 211 N = color I = 0;
	SU  T = 72 C = 211 N = color I = 0;
	SU  T = 73 C = 211 N = color I = 0;
	SU  T = 76 C = 211 N = color I = 0;
	SU  T = 78 C = 211 N = color I = 0;
	SU  T = 79 C = 211 N = color I = 0;
	SU  T = 81 C = 211 N = color I = 0;
	SU  T = 83 C = 211 N = color I = 0;
	SU  T = 84 C = 211 N = color I = 0;
	SU  T = 85 C = 211 N = color I = 0;
	SU  T = 86 C = 211 N = color I = 0;
	SU  T = 87 C = 211 N = color I = 0;
	SU  T = 88 C = 211 N = color I = 0;
	SU  T = 89 C = 211 N = color I = 0;
	SU  T = 90 C = 211 N = color I = 0;
	SU  T = 91 C = 211 N = color I = 0;
	SU  T = 92 C = 211 N = color I = 0;
	SU  T = 93 C = 211 N = color I = 0;
	SU  T = 94 C = 211 N = color I = 0;
	SU  T = 97 C = 211 N = color I = 0;
	SU  T = 98 C = 211 N = color I = 0;
	SU  T = 99 C = 211 N = color I = 0;

	SU  C = 212 N = color I = 0;
	SU  T = 1 C = 212 N = color I = 0;
	SU  T = 2 C = 212 N = color I = 0;
	SU  T = 3 C = 212 N = color I = 0;
	SU  T = 4 C = 212 N = color I = 0;
	SU  T = 5 C = 212 N = color I = 0;
	SU  T = 6 C = 212 N = color I = 0;
	SU  T = 7 C = 212 N = color I = 0;
	SU  T = 8 C = 212 N = color I = 0;
	SU  T = 9 C = 212 N = color I = 0;
	SU  T = 10 C = 212 N = color I = 0;
	SU  T = 11 C = 212 N = color I = 0;
	SU  T = 12 C = 212 N = color I = 0;
	SU  T = 14 C = 212 N = color I = 0;
	SU  T = 15 C = 212 N = color I = 0;
	SU  T = 18 C = 212 N = color I = 0;
	SU  T = 20 C = 212 N = color I = 0;
	SU  T = 21 C = 212 N = color I = 0;
	SU  T = 23 C = 212 N = color I = 0;
	SU  T = 24 C = 212 N = color I = 0;
	SU  T = 25 C = 212 N = color I = 0;
	SU  T = 26 C = 212 N = color I = 0;
	SU  T = 27 C = 212 N = color I = 0;
	SU  T = 29 C = 212 N = color I = 7;
	SU  T = 30 C = 212 N = color I = 0;
	SU  T = 31 C = 212 N = color I = 0;
	SU  T = 32 C = 212 N = color I = 0;
	SU  T = 33 C = 212 N = color I = 0;
	SU  T = 34 C = 212 N = color I = 0;
	SU  T = 35 C = 212 N = color I = 0;
	SU  T = 36 C = 212 N = color I = 0;
	SU  T = 37 C = 212 N = color I = 0;
	SU  T = 38 C = 212 N = color I = 0;
	SU  T = 39 C = 212 N = color I = 0;
	SU  T = 40 C = 212 N = color I = 0;
	SU  T = 41 C = 212 N = color I = 0;
	SU  T = 42 C = 212 N = color I = 0;
	SU  T = 43 C = 212 N = color I = 0;
	SU  T = 44 C = 212 N = color I = 0;
	SU  T = 45 C = 212 N = color I = 0;
	SU  T = 46 C = 212 N = color I = 0;
	SU  T = 47 C = 212 N = color I = 0;
	SU  T = 48 C = 212 N = color I = 0;
	SU  T = 49 C = 212 N = color I = 0;
	SU  T = 50 C = 212 N = color I = 0;
	SU  T = 51 C = 212 N = color I = 0;
	SU  T = 52 C = 212 N = color I = 0;
	SU  T = 53 C = 212 N = color I = 0;
	SU  T = 54 C = 212 N = color I = 0;
	SU  T = 56 C = 212 N = color I = 0;
	SU  T = 57 C = 212 N = color I = 0;
	SU  T = 58 C = 212 N = color I = 0;
	SU  T = 59 C = 212 N = color I = 0;
	SU  T = 60 C = 212 N = color I = 0;
	SU  T = 61 C = 212 N = color I = 0;
	SU  T = 62 C = 212 N = color I = 0;
	SU  T = 63 C = 212 N = color I = 0;
	SU  T = 64 C = 212 N = color I = 0;
	SU  T = 65 C = 212 N = color I = 0;
	SU  T = 66 C = 212 N = color I = 0;
	SU  T = 68 C = 212 N = color I = 4;
	SU  T = 69 C = 212 N = color I = 6;
	SU  T = 70 C = 212 N = color I = 0;
	SU  T = 71 C = 212 N = color I = 0;
	SU  T = 72 C = 212 N = color I = 0;
	SU  T = 73 C = 212 N = color I = 0;
	SU  T = 76 C = 212 N = color I = 0;
	SU  T = 78 C = 212 N = color I = 0;
	SU  T = 79 C = 212 N = color I = 0;
	SU  T = 81 C = 212 N = color I = 0;
	SU  T = 83 C = 212 N = color I = 0;
	SU  T = 84 C = 212 N = color I = 0;
	SU  T = 85 C = 212 N = color I = 0;
	SU  T = 86 C = 212 N = color I = 0;
	SU  T = 87 C = 212 N = color I = 0;
	SU  T = 88 C = 212 N = color I = 0;
	SU  T = 89 C = 212 N = color I = 0;
	SU  T = 90 C = 212 N = color I = 0;
	SU  T = 91 C = 212 N = color I = 0;
	SU  T = 92 C = 212 N = color I = 0;
	SU  T = 93 C = 212 N = color I = 0;
	SU  T = 94 C = 212 N = color I = 0;
	SU  T = 97 C = 212 N = color I = 0;
	SU  T = 98 C = 212 N = color I = 0;
	SU  T = 99 C = 212 N = color I = 0;

	SU  T = 1 C = 213 N = color I = 4;
	SU  T = 3 C = 213 N = color I = 4;
	SU  T = 5 C = 213 N = color I = 4;
	SU  T = 7 C = 213 N = color I = 4;
	SU  T = 9 C = 213 N = color I = 4;
	SU  T = 18 C = 213 N = color I = 4;
	SU  T = 21 C = 213 N = color I = 4;
	SU  T = 24 C = 213 N = color I = 4;
	SU  T = 29 C = 213 N = color I = 7;
	SU  T = 34 C = 213 N = color I = 7;
	SU  T = 37 C = 213 N = color I = 7;
	SU  T = 47 C = 213 N = color I = 4;
	SU  T = 48 C = 213 N = color I = 4;
	SU  T = 50 C = 213 N = color I = 4;
	SU  T = 56 C = 213 N = color I = 4;
	SU  T = 62 C = 213 N = color I = 4;
	SU  T = 68 C = 213 N = color I = 4;
	SU  T = 69 C = 213 N = color I = 6;
	SU  T = 70 C = 213 N = color I = 4;
	SU  T = 71 C = 213 N = color I = 4;
	SU  T = 72 C = 213 N = color I = 4;

	SU  C = 214 N = color I = 0;
	SU  T = 29 C = 214 N = color I = 7;
	SU  T = 69 C = 214 N = color I = 6;

	SU  C = 215 N = color I = 0;
	SU  T = 29 C = 215 N = color I = 7;
	SU  T = 69 C = 215 N = color I = 6;

	SU  C = 216 N = color I = 0;
	SU  T = 29 C = 216 N = color I = 7;
	SU  T = 69 C = 216 N = color I = 6;

	SU  T = 1 C = 217 N = color I = 4;
	SU  T = 2 C = 217 N = color I = 4;
	SU  T = 3 C = 217 N = color I = 4;
	SU  T = 5 C = 217 N = color I = 4;
	SU  T = 7 C = 217 N = color I = 4;
	TEXT   TAXON = 13 CHARACTER = 217 TEXT = new_scoring;
	SU  T = 29 C = 217 N = color I = 7;
	SU  T = 34 C = 217 N = color I = 7;
	SU  T = 37 C = 217 N = color I = 7;
	SU  T = 68 C = 217 N = color I = 4;
	SU  T = 69 C = 217 N = color I = 6;

	SU  T = 1 C = 218 N = color I = 4;
	SU  T = 2 C = 218 N = color I = 4;
	SU  T = 3 C = 218 N = color I = 4;
	SU  T = 29 C = 218 N = color I = 7;
	SU  T = 34 C = 218 N = color I = 7;
	SU  T = 37 C = 218 N = color I = 7;
	SU  T = 68 C = 218 N = color I = 4;
	SU  T = 69 C = 218 N = color I = 6;

	SU  T = 5 C = 219 N = color I = 4;
	SU  T = 6 C = 219 N = color I = 4;
	SU  T = 7 C = 219 N = color I = 4;
	SU  T = 29 C = 219 N = color I = 7;
	SU  T = 34 C = 219 N = color I = 7;
	SU  T = 37 C = 219 N = color I = 7;
	SU  T = 68 C = 219 N = color I = 4;
	SU  T = 69 C = 219 N = color I = 6;

	SU  C = 220 N = color I = 0;
	TEXT   TAXON = 13 CHARACTER = 220 TEXT = new_scoring;
	SU  T = 29 C = 220 N = color I = 7;
	SU  T = 69 C = 220 N = color I = 6;

	SU  C = 221 N = color I = 0;
	TEXT   TAXON = 13 CHARACTER = 221 TEXT = new_scoring;
	SU  T = 29 C = 221 N = color I = 7;
	SU  T = 69 C = 221 N = color I = 6;

	SU  C = 222 N = color I = 0;
	SU  T = 29 C = 222 N = color I = 7;
	SU  T = 69 C = 222 N = color I = 6;

	TEXT   TAXON = 13 CHARACTER = 223 TEXT = new_scoring;
	SU  T = 69 C = 223 N = color I = 6;

	SU  C = 224 N = color I = 0;
	TEXT   TAXON = 13 CHARACTER = 224 TEXT = new_scoring;
	SU  T = 29 C = 224 N = color I = 7;
	SU  T = 69 C = 224 N = color I = 6;

	SU  C = 225 N = color I = 0;
	TEXT   TAXON = 13 CHARACTER = 225 TEXT = new_scoring;
	SU  T = 29 C = 225 N = color I = 7;
	SU  T = 69 C = 225 N = color I = 6;

	SU  T = 5 C = 226 N = color I = 4;
	SU  T = 9 C = 226 N = color I = 4;
	SU  T = 10 C = 226 N = color I = 4;
	SU  T = 11 C = 226 N = color I = 4;
	TEXT   TAXON = 13 CHARACTER = 226 TEXT = new_scoring;
	SU  T = 18 C = 226 N = color I = 4;
	SU  T = 21 C = 226 N = color I = 4;
	SU  T = 24 C = 226 N = color I = 4;
	SU  T = 29 C = 226 N = color I = 7;
	SU  T = 34 C = 226 N = color I = 7;
	SU  T = 37 C = 226 N = color I = 7;
	SU  T = 42 C = 226 N = color I = 4;
	SU  T = 43 C = 226 N = color I = 4;
	SU  T = 44 C = 226 N = color I = 4;
	SU  T = 45 C = 226 N = color I = 4;
	SU  T = 46 C = 226 N = color I = 4;
	SU  T = 47 C = 226 N = color I = 4;
	SU  T = 48 C = 226 N = color I = 4;
	SU  T = 49 C = 226 N = color I = 4;
	SU  T = 50 C = 226 N = color I = 4;
	SU  T = 52 C = 226 N = color I = 4;
	SU  T = 53 C = 226 N = color I = 4;
	SU  T = 56 C = 226 N = color I = 4;
	SU  T = 57 C = 226 N = color I = 4;
	SU  T = 58 C = 226 N = color I = 4;
	SU  T = 59 C = 226 N = color I = 4;
	SU  T = 60 C = 226 N = color I = 4;
	SU  T = 61 C = 226 N = color I = 4;
	SU  T = 62 C = 226 N = color I = 4;
	SU  T = 63 C = 226 N = color I = 4;
	SU  T = 64 C = 226 N = color I = 4;
	SU  T = 65 C = 226 N = color I = 4;
	SU  T = 66 C = 226 N = color I = 4;
	SU  T = 68 C = 226 N = color I = 4;
	SU  T = 69 C = 226 N = color I = 6;
	SU  T = 70 C = 226 N = color I = 4;
	SU  T = 71 C = 226 N = color I = 4;
	SU  T = 72 C = 226 N = color I = 4;
	SU  T = 73 C = 226 N = color I = 4;
	SU  T = 76 C = 226 N = color I = 4;
	SU  T = 78 C = 226 N = color I = 4;
	SU  T = 79 C = 226 N = color I = 4;
	SU  T = 81 C = 226 N = color I = 4;
	SU  T = 83 C = 226 N = color I = 4;
	SU  T = 84 C = 226 N = color I = 4;
	SU  T = 85 C = 226 N = color I = 4;
	SU  T = 87 C = 226 N = color I = 4;
	SU  T = 88 C = 226 N = color I = 4;
	SU  T = 89 C = 226 N = color I = 4;
	SU  T = 90 C = 226 N = color I = 4;
	SU  T = 92 C = 226 N = color I = 4;
	SU  T = 94 C = 226 N = color I = 4;
	SU  T = 97 C = 226 N = color I = 4;
	SU  T = 99 C = 226 N = color I = 4;

	SU  C = 227 N = color I = 0;
	SU  T = 29 C = 227 N = color I = 7;
	SU  T = 69 C = 227 N = color I = 6;

	SU  C = 228 N = color I = 0;
	SU  T = 29 C = 228 N = color I = 7;
	SU  T = 69 C = 228 N = color I = 6;

	SU  C = 229 N = color I = 0;
	SU  T = 29 C = 229 N = color I = 7;
	SU  T = 69 C = 229 N = color I = 6;

	SU  T = 1 C = 230 N = color I = 4;
	SU  T = 2 C = 230 N = color I = 4;
	SU  T = 3 C = 230 N = color I = 4;
	SU  T = 5 C = 230 N = color I = 4;
	SU  T = 7 C = 230 N = color I = 4;
	TEXT   TAXON = 13 CHARACTER = 230 TEXT = new_scoring;
	SU  T = 29 C = 230 N = color I = 7;
	SU  T = 34 C = 230 N = color I = 7;
	SU  T = 37 C = 230 N = color I = 7;
	SU  T = 68 C = 230 N = color I = 4;
	SU  T = 69 C = 230 N = color I = 6;

	SU  T = 25 C = 231 N = color I = 4;
	SU  T = 29 C = 231 N = color I = 7;
	SU  T = 34 C = 231 N = color I = 7;
	SU  T = 37 C = 231 N = color I = 7;
	SU  T = 68 C = 231 N = color I = 4;
	SU  T = 69 C = 231 N = color I = 6;

	SU  T = 25 C = 232 N = color I = 4;
	SU  T = 27 C = 232 N = color I = 4;
	SU  T = 29 C = 232 N = color I = 7;
	SU  T = 34 C = 232 N = color I = 7;
	SU  T = 37 C = 232 N = color I = 7;
	SU  T = 68 C = 232 N = color I = 4;
	SU  T = 69 C = 232 N = color I = 6;

	SU  T = 1 C = 233 N = color I = 4;
	SU  T = 2 C = 233 N = color I = 4;
	SU  T = 3 C = 233 N = color I = 4;
	SU  T = 5 C = 233 N = color I = 4;
	SU  T = 6 C = 233 N = color I = 4;
	SU  T = 9 C = 233 N = color I = 4;
	SU  T = 18 C = 233 N = color I = 4;
	SU  T = 21 C = 233 N = color I = 4;
	SU  T = 24 C = 233 N = color I = 4;
	SU  T = 25 C = 233 N = color I = 4;
	SU  T = 29 C = 233 N = color I = 7;
	SU  T = 30 C = 233 N = color I = 4;
	SU  T = 31 C = 233 N = color I = 4;
	SU  T = 32 C = 233 N = color I = 4;
	SU  T = 33 C = 233 N = color I = 4;
	SU  T = 34 C = 233 N = color I = 7;
	SU  T = 35 C = 233 N = color I = 4;
	SU  T = 36 C = 233 N = color I = 4;
	SU  T = 37 C = 233 N = color I = 7;
	SU  T = 38 C = 233 N = color I = 4;
	SU  T = 39 C = 233 N = color I = 4;
	SU  T = 40 C = 233 N = color I = 4;
	SU  T = 42 C = 233 N = color I = 4;
	SU  T = 43 C = 233 N = color I = 4;
	SU  T = 47 C = 233 N = color I = 4;
	SU  T = 49 C = 233 N = color I = 4;
	SU  T = 52 C = 233 N = color I = 4;
	SU  T = 56 C = 233 N = color I = 4;
	SU  T = 58 C = 233 N = color I = 4;
	SU  T = 61 C = 233 N = color I = 4;
	SU  T = 62 C = 233 N = color I = 4;
	SU  T = 63 C = 233 N = color I = 4;
	SU  T = 64 C = 233 N = color I = 4;
	SU  T = 65 C = 233 N = color I = 4;
	SU  T = 66 C = 233 N = color I = 4;
	SU  T = 68 C = 233 N = color I = 4;
	SU  T = 69 C = 233 N = color I = 6;
	SU  T = 70 C = 233 N = color I = 4;
	SU  T = 71 C = 233 N = color I = 4;
	SU  T = 72 C = 233 N = color I = 4;
	SU  T = 73 C = 233 N = color I = 4;
	SU  T = 76 C = 233 N = color I = 4;
	SU  T = 78 C = 233 N = color I = 4;
	SU  T = 79 C = 233 N = color I = 4;
	SU  T = 81 C = 233 N = color I = 4;
	SU  T = 83 C = 233 N = color I = 4;
	SU  T = 85 C = 233 N = color I = 4;
	SU  T = 90 C = 233 N = color I = 4;
	SU  T = 92 C = 233 N = color I = 4;
	SU  T = 94 C = 233 N = color I = 4;
	SU  T = 97 C = 233 N = color I = 4;
	SU  T = 99 C = 233 N = color I = 4;

	SU  C = 234 N = color I = 0;
	SU  T = 1 C = 234 N = color I = 0;
	SU  T = 2 C = 234 N = color I = 0;
	SU  T = 3 C = 234 N = color I = 0;
	SU  T = 4 C = 234 N = color I = 0;
	SU  T = 5 C = 234 N = color I = 0;
	SU  T = 6 C = 234 N = color I = 0;
	SU  T = 7 C = 234 N = color I = 0;
	SU  T = 8 C = 234 N = color I = 0;
	SU  T = 9 C = 234 N = color I = 0;
	SU  T = 10 C = 234 N = color I = 0;
	SU  T = 11 C = 234 N = color I = 0;
	SU  T = 12 C = 234 N = color I = 0;
	TEXT   TAXON = 13 CHARACTER = 234 TEXT = new_scoring;
	SU  T = 14 C = 234 N = color I = 0;
	SU  T = 15 C = 234 N = color I = 0;
	SU  T = 18 C = 234 N = color I = 0;
	SU  T = 20 C = 234 N = color I = 0;
	SU  T = 21 C = 234 N = color I = 0;
	SU  T = 23 C = 234 N = color I = 0;
	SU  T = 24 C = 234 N = color I = 0;
	SU  T = 25 C = 234 N = color I = 0;
	SU  T = 26 C = 234 N = color I = 0;
	SU  T = 27 C = 234 N = color I = 0;
	SU  T = 29 C = 234 N = color I = 7;
	SU  T = 30 C = 234 N = color I = 0;
	SU  T = 31 C = 234 N = color I = 0;
	SU  T = 32 C = 234 N = color I = 0;
	SU  T = 33 C = 234 N = color I = 0;
	SU  T = 34 C = 234 N = color I = 0;
	SU  T = 35 C = 234 N = color I = 0;
	SU  T = 36 C = 234 N = color I = 0;
	SU  T = 37 C = 234 N = color I = 0;
	SU  T = 38 C = 234 N = color I = 0;
	SU  T = 39 C = 234 N = color I = 0;
	SU  T = 40 C = 234 N = color I = 0;
	SU  T = 41 C = 234 N = color I = 0;
	SU  T = 42 C = 234 N = color I = 0;
	SU  T = 43 C = 234 N = color I = 0;
	SU  T = 44 C = 234 N = color I = 0;
	SU  T = 45 C = 234 N = color I = 0;
	SU  T = 46 C = 234 N = color I = 0;
	SU  T = 47 C = 234 N = color I = 0;
	SU  T = 48 C = 234 N = color I = 0;
	SU  T = 49 C = 234 N = color I = 0;
	SU  T = 50 C = 234 N = color I = 0;
	SU  T = 51 C = 234 N = color I = 0;
	SU  T = 52 C = 234 N = color I = 0;
	SU  T = 53 C = 234 N = color I = 0;
	SU  T = 54 C = 234 N = color I = 0;
	SU  T = 56 C = 234 N = color I = 0;
	SU  T = 57 C = 234 N = color I = 0;
	SU  T = 58 C = 234 N = color I = 0;
	SU  T = 59 C = 234 N = color I = 0;
	SU  T = 60 C = 234 N = color I = 0;
	SU  T = 61 C = 234 N = color I = 0;
	SU  T = 62 C = 234 N = color I = 0;
	SU  T = 63 C = 234 N = color I = 0;
	SU  T = 64 C = 234 N = color I = 0;
	SU  T = 65 C = 234 N = color I = 0;
	SU  T = 66 C = 234 N = color I = 0;
	SU  T = 68 C = 234 N = color I = 4;
	SU  T = 69 C = 234 N = color I = 6;
	SU  T = 70 C = 234 N = color I = 0;
	SU  T = 71 C = 234 N = color I = 0;
	SU  T = 72 C = 234 N = color I = 0;
	SU  T = 73 C = 234 N = color I = 0;
	SU  T = 76 C = 234 N = color I = 0;
	SU  T = 78 C = 234 N = color I = 0;
	SU  T = 79 C = 234 N = color I = 0;
	SU  T = 81 C = 234 N = color I = 0;
	SU  T = 83 C = 234 N = color I = 0;
	SU  T = 84 C = 234 N = color I = 0;
	SU  T = 85 C = 234 N = color I = 0;
	SU  T = 86 C = 234 N = color I = 0;
	SU  T = 87 C = 234 N = color I = 0;
	SU  T = 88 C = 234 N = color I = 0;
	SU  T = 89 C = 234 N = color I = 0;
	SU  T = 90 C = 234 N = color I = 0;
	SU  T = 91 C = 234 N = color I = 0;
	SU  T = 92 C = 234 N = color I = 0;
	SU  T = 93 C = 234 N = color I = 0;
	SU  T = 94 C = 234 N = color I = 0;
	SU  T = 97 C = 234 N = color I = 0;
	SU  T = 98 C = 234 N = color I = 0;
	SU  T = 99 C = 234 N = color I = 0;

	SU  C = 235 N = color I = 0;
	TEXT   TAXON = 13 CHARACTER = 235 TEXT = new_scoring;
	SU  T = 29 C = 235 N = color I = 7;
	SU  T = 69 C = 235 N = color I = 6;

	SU  T = 5 C = 236 N = color I = 4;
	SU  T = 7 C = 236 N = color I = 4;
	SU  T = 29 C = 236 N = color I = 7;
	SU  T = 34 C = 236 N = color I = 7;
	SU  T = 37 C = 236 N = color I = 7;
	SU  T = 68 C = 236 N = color I = 4;
	SU  T = 69 C = 236 N = color I = 6;

	SU  T = 1 C = 237 N = color I = 4;
	SU  T = 5 C = 237 N = color I = 4;
	SU  T = 7 C = 237 N = color I = 4;
	SU  T = 18 C = 237 N = color I = 4;
	SU  T = 29 C = 237 N = color I = 7;
	SU  T = 34 C = 237 N = color I = 7;
	SU  T = 37 C = 237 N = color I = 7;
	SU  T = 68 C = 237 N = color I = 4;
	SU  T = 69 C = 237 N = color I = 6;
	SU  T = 73 C = 237 N = color I = 4;
	SU  T = 76 C = 237 N = color I = 4;
	SU  T = 90 C = 237 N = color I = 4;

	SU  T = 1 C = 238 N = color I = 4;
	SU  T = 5 C = 238 N = color I = 4;
	SU  T = 7 C = 238 N = color I = 4;
	SU  T = 9 C = 238 N = color I = 4;
	SU  T = 18 C = 238 N = color I = 4;
	SU  T = 21 C = 238 N = color I = 4;
	SU  T = 29 C = 238 N = color I = 7;
	SU  T = 30 C = 238 N = color I = 4;
	SU  T = 31 C = 238 N = color I = 4;
	SU  T = 32 C = 238 N = color I = 4;
	SU  T = 33 C = 238 N = color I = 4;
	SU  T = 34 C = 238 N = color I = 7;
	SU  T = 35 C = 238 N = color I = 4;
	SU  T = 36 C = 238 N = color I = 4;
	SU  T = 37 C = 238 N = color I = 7;
	SU  T = 38 C = 238 N = color I = 4;
	SU  T = 39 C = 238 N = color I = 4;
	SU  T = 40 C = 238 N = color I = 4;
	SU  T = 44 C = 238 N = color I = 4;
	SU  T = 47 C = 238 N = color I = 4;
	SU  T = 52 C = 238 N = color I = 4;
	SU  T = 53 C = 238 N = color I = 4;
	SU  T = 58 C = 238 N = color I = 4;
	SU  T = 59 C = 238 N = color I = 4;
	SU  T = 60 C = 238 N = color I = 4;
	SU  T = 68 C = 238 N = color I = 4;
	SU  T = 69 C = 238 N = color I = 6;
	SU  T = 70 C = 238 N = color I = 4;
	SU  T = 71 C = 238 N = color I = 4;
	SU  T = 72 C = 238 N = color I = 4;
	SU  T = 73 C = 238 N = color I = 4;
	SU  T = 76 C = 238 N = color I = 4;
	SU  T = 78 C = 238 N = color I = 4;
	SU  T = 81 C = 238 N = color I = 4;
	SU  T = 83 C = 238 N = color I = 4;
	SU  T = 84 C = 238 N = color I = 4;
	SU  T = 85 C = 238 N = color I = 4;
	SU  T = 87 C = 238 N = color I = 4;
	SU  T = 88 C = 238 N = color I = 4;
	SU  T = 89 C = 238 N = color I = 4;
	SU  T = 90 C = 238 N = color I = 4;
	SU  T = 92 C = 238 N = color I = 4;
	SU  T = 94 C = 238 N = color I = 4;
	SU  T = 97 C = 238 N = color I = 4;
	SU  T = 98 C = 238 N = color I = 4;
	SU  T = 99 C = 238 N = color I = 4;

	SU  T = 1 C = 239 N = color I = 4;
	SU  T = 5 C = 239 N = color I = 4;
	SU  T = 7 C = 239 N = color I = 4;
	SU  T = 9 C = 239 N = color I = 4;
	SU  T = 18 C = 239 N = color I = 4;
	SU  T = 21 C = 239 N = color I = 4;
	SU  T = 29 C = 239 N = color I = 7;
	SU  T = 30 C = 239 N = color I = 4;
	SU  T = 31 C = 239 N = color I = 4;
	SU  T = 32 C = 239 N = color I = 4;
	SU  T = 33 C = 239 N = color I = 4;
	SU  T = 34 C = 239 N = color I = 7;
	SU  T = 35 C = 239 N = color I = 4;
	SU  T = 36 C = 239 N = color I = 4;
	SU  T = 37 C = 239 N = color I = 7;
	SU  T = 38 C = 239 N = color I = 4;
	SU  T = 39 C = 239 N = color I = 4;
	SU  T = 40 C = 239 N = color I = 4;
	SU  T = 44 C = 239 N = color I = 4;
	SU  T = 47 C = 239 N = color I = 4;
	SU  T = 52 C = 239 N = color I = 4;
	SU  T = 53 C = 239 N = color I = 4;
	SU  T = 58 C = 239 N = color I = 4;
	SU  T = 59 C = 239 N = color I = 4;
	SU  T = 60 C = 239 N = color I = 4;
	SU  T = 62 C = 239 N = color I = 4;
	SU  T = 63 C = 239 N = color I = 4;
	SU  T = 64 C = 239 N = color I = 4;
	SU  T = 66 C = 239 N = color I = 4;
	SU  T = 68 C = 239 N = color I = 4;
	SU  T = 69 C = 239 N = color I = 6;
	SU  T = 70 C = 239 N = color I = 4;
	SU  T = 71 C = 239 N = color I = 4;
	SU  T = 72 C = 239 N = color I = 4;
	SU  T = 73 C = 239 N = color I = 4;
	SU  T = 76 C = 239 N = color I = 4;
	SU  T = 78 C = 239 N = color I = 4;
	SU  T = 81 C = 239 N = color I = 4;
	SU  T = 83 C = 239 N = color I = 4;
	SU  T = 84 C = 239 N = color I = 4;
	SU  T = 85 C = 239 N = color I = 4;
	SU  T = 87 C = 239 N = color I = 4;
	SU  T = 88 C = 239 N = color I = 4;
	SU  T = 89 C = 239 N = color I = 4;
	SU  T = 90 C = 239 N = color I = 4;
	SU  T = 92 C = 239 N = color I = 4;

	SU  T = 1 C = 240 N = color I = 4;
	SU  T = 5 C = 240 N = color I = 4;
	SU  T = 29 C = 240 N = color I = 7;
	SU  T = 34 C = 240 N = color I = 7;
	SU  T = 37 C = 240 N = color I = 7;
	SU  T = 68 C = 240 N = color I = 4;
	SU  T = 69 C = 240 N = color I = 6;

	SU  T = 5 C = 241 N = color I = 4;
	SU  T = 18 C = 241 N = color I = 4;
	SU  T = 29 C = 241 N = color I = 7;
	SU  T = 34 C = 241 N = color I = 7;
	SU  T = 37 C = 241 N = color I = 7;
	SU  T = 68 C = 241 N = color I = 4;
	SU  T = 69 C = 241 N = color I = 6;

	SU  C = 242 N = color I = 0;
	SU  T = 1 C = 242 N = color I = 0;
	SU  T = 2 C = 242 N = color I = 0;
	SU  T = 3 C = 242 N = color I = 0;
	SU  T = 4 C = 242 N = color I = 0;
	SU  T = 5 C = 242 N = color I = 0;
	SU  T = 6 C = 242 N = color I = 0;
	SU  T = 7 C = 242 N = color I = 0;
	SU  T = 8 C = 242 N = color I = 0;
	SU  T = 9 C = 242 N = color I = 0;
	SU  T = 10 C = 242 N = color I = 0;
	SU  T = 11 C = 242 N = color I = 0;
	SU  T = 12 C = 242 N = color I = 0;
	SU  T = 14 C = 242 N = color I = 0;
	SU  T = 15 C = 242 N = color I = 0;
	SU  T = 18 C = 242 N = color I = 0;
	SU  T = 20 C = 242 N = color I = 0;
	SU  T = 21 C = 242 N = color I = 0;
	SU  T = 23 C = 242 N = color I = 0;
	SU  T = 24 C = 242 N = color I = 0;
	SU  T = 25 C = 242 N = color I = 0;
	SU  T = 26 C = 242 N = color I = 0;
	SU  T = 27 C = 242 N = color I = 0;
	SU  T = 29 C = 242 N = color I = 7;
	SU  T = 30 C = 242 N = color I = 0;
	SU  T = 31 C = 242 N = color I = 0;
	SU  T = 32 C = 242 N = color I = 0;
	SU  T = 33 C = 242 N = color I = 0;
	SU  T = 34 C = 242 N = color I = 0;
	SU  T = 35 C = 242 N = color I = 0;
	SU  T = 36 C = 242 N = color I = 0;
	SU  T = 37 C = 242 N = color I = 0;
	SU  T = 38 C = 242 N = color I = 0;
	SU  T = 39 C = 242 N = color I = 0;
	SU  T = 40 C = 242 N = color I = 0;
	SU  T = 41 C = 242 N = color I = 0;
	SU  T = 42 C = 242 N = color I = 0;
	SU  T = 43 C = 242 N = color I = 0;
	SU  T = 44 C = 242 N = color I = 0;
	SU  T = 45 C = 242 N = color I = 0;
	SU  T = 46 C = 242 N = color I = 0;
	SU  T = 47 C = 242 N = color I = 0;
	SU  T = 48 C = 242 N = color I = 0;
	SU  T = 49 C = 242 N = color I = 0;
	SU  T = 50 C = 242 N = color I = 0;
	SU  T = 51 C = 242 N = color I = 0;
	SU  T = 52 C = 242 N = color I = 0;
	SU  T = 53 C = 242 N = color I = 0;
	SU  T = 54 C = 242 N = color I = 0;
	SU  T = 56 C = 242 N = color I = 0;
	SU  T = 57 C = 242 N = color I = 0;
	SU  T = 58 C = 242 N = color I = 0;
	SU  T = 59 C = 242 N = color I = 0;
	SU  T = 60 C = 242 N = color I = 0;
	SU  T = 61 C = 242 N = color I = 0;
	SU  T = 62 C = 242 N = color I = 0;
	SU  T = 63 C = 242 N = color I = 0;
	SU  T = 64 C = 242 N = color I = 0;
	SU  T = 65 C = 242 N = color I = 0;
	SU  T = 66 C = 242 N = color I = 0;
	SU  T = 68 C = 242 N = color I = 0;
	SU  T = 69 C = 242 N = color I = 6;
	SU  T = 70 C = 242 N = color I = 0;
	SU  T = 71 C = 242 N = color I = 0;
	SU  T = 72 C = 242 N = color I = 0;
	SU  T = 73 C = 242 N = color I = 0;
	SU  T = 76 C = 242 N = color I = 0;
	SU  T = 78 C = 242 N = color I = 0;
	SU  T = 79 C = 242 N = color I = 0;
	SU  T = 81 C = 242 N = color I = 0;
	SU  T = 83 C = 242 N = color I = 0;
	SU  T = 84 C = 242 N = color I = 0;
	SU  T = 85 C = 242 N = color I = 0;
	SU  T = 86 C = 242 N = color I = 0;
	SU  T = 87 C = 242 N = color I = 0;
	SU  T = 88 C = 242 N = color I = 0;
	SU  T = 89 C = 242 N = color I = 0;
	SU  T = 90 C = 242 N = color I = 0;
	SU  T = 91 C = 242 N = color I = 0;
	SU  T = 92 C = 242 N = color I = 0;
	SU  T = 93 C = 242 N = color I = 0;
	SU  T = 94 C = 242 N = color I = 0;
	SU  T = 97 C = 242 N = color I = 0;
	SU  T = 98 C = 242 N = color I = 0;
	SU  T = 99 C = 242 N = color I = 0;

	SU  T = 29 C = 243 N = color I = 7;
	SU  T = 69 C = 243 N = color I = 6;

	SU  T = 29 C = 244 N = color I = 7;
	SU  T = 69 C = 244 N = color I = 6;

	SU  C = 245 N = color I = 0;
	SU  T = 29 C = 245 N = color I = 7;
	SU  T = 69 C = 245 N = color I = 6;

	AN T = 1  A = 0 DC = 2011.4.25.14.3.48 DM = 2011.4.25.14.4.5 ID = 012f8d9df02b73 I = _ TF = (CM 'MLP s/n') ;

	AN T = 2  A = 0 DC = 2011.4.25.14.6.44 DM = 2011.4.25.14.7.29 ID = 012f8da09cd275 I = _ TF = (CM 'Reisz and Laurin (1991)^nReisz and Scott (2002)') ;

	AN T = 3  A = 0 DC = 2011.4.25.14.7.35 DM = 2011.4.25.14.8.2 ID = 012f8da1661676 I = _ TF = (CM 'Boonstra (1932, 1934)^nLee (1993, 1997)') ;

	AN T = 4  A = 0 DC = 2011.4.25.14.8.8 DM = 2011.4.25.14.8.17 ID = 012f8da1e7e977 I = _ TF = (CM 'Li et al. (2008)') ;

	AN T = 5  A = 0 DC = 2011.4.25.14.8.22 DM = 2011.4.25.14.11.44 ID = 012f8da21c1778 I = _ TF = (CM 'Personal observations on specimens: ^nSMNS 10012^nSMNS 15759^nSMNS 16980^nSMNS 17203^nSMNS 17204^nMB R 1854^nMB R 1910.45.2^nMB R 3449^nMB R 3543^nMB R 3544^nMB R 3545^nMB R 3546^nMB R 3547^nMB R 3548^nGaffney (1990)') ;

	AN T = 6  A = 0 DC = 2011.4.25.14.11.56 DM = 2011.4.25.14.14.57 ID = 012f8da562a779 I = _ TF = (CM 'SMNS 11396^nSMNS 12777^nSMNS 15479^nSMNS 16442^nSMNS 16603^nSMNS 16668^nSMNS 17561^nSMNS 17755^nSMNS 17756^nSMNS 17757^nSMNS 17930^nSMNS 18440^nSMNS 19103^nSMNS 50918^nSMNS 51441^nSMNS 56606^nSMNS 81917^nR 4930^n') ;

	AN T = 7  A = 0 DC = 2011.4.25.14.15.5 DM = 2011.4.25.14.16.1 ID = 012f8da841da80 I = _ TF = (CM 'PULR 68 (holotype)^nPULR 69^nPULR 72') ;

	AN T = 8  A = 0 DC = 2011.4.25.14.16.10 DM = 2011.4.25.14.16.25 ID = 012f8da9436881 I = _ TF = (CM 'Gaffney and Kitching (1994, 1995)') ;

	AN T = 9  A = 0 DC = 2011.4.25.14.16.29 DM = 2011.4.25.14.21.10 ID = 012f8da98b7282 I = _ TF = (CM 'MNA V1558 (also catalogued as MCZ 8913)^nMCZ 8914^nMCZ 8915^nMCZ 8916^nMCZ 8917^nMCZ 8389^nMCZ 8999^nMNA V2664^nTMM 43647-1^nTMM 43651-1^nTMM 43653-1^nTMM 43669-2^nTMM 43670-2^nTMM 43687-27^nUCMP 130408^nGaffney et al. (1987)^nSterli and Joyce (2007)^nGaffney et al. (2010)^nJoyce and Sterli (unpublished data)') ;

	AN T = 10  A = 0 DC = 2011.4.25.14.22.5 DM = 2011.4.25.14.27.19 ID = 012f8daead8083 I = _ TF = (CM 'MPEF-PV 1152 (holotype)^nMPEF-PV 1783 A, B & C^n1784^n1785^n1875 a & b ^n1998^n3131-3136^n3147-3160^nSterli (2008)^nSterli and de la Fuente (2010)^n^n') ;

	AN T = 11  A = 0 DC = 2011.4.25.14.27.24 DM = 2011.4.25.14.27.40 ID = 012f8db3890184 I = _ TF = (CM 'Sukhanov (2006)') ;

	AN T = 12  A = 0 DC = 2011.4.25.14.27.44 DM = 2011.4.25.14.27.52 ID = 012f8db3d78b85 I = _ TF = (CM 'Anquetin et al. (2008)') ;

	AN T = 13  A = 0 DC = 2011.4.25.14.28.4 DM = 2011.4.25.14.28.17 ID = 012f8db4283e86 I = _ TF = (CM 'Datta et al. (2000)') ;

	AN T = 14  A = 0 DC = 2011.4.25.14.28.54 DM = 2011.4.25.14.28.54 ID = 012f8db4eb5787 I = _ TF = (CM ) ;

	AN T = 14  A = 0 DC = 2011.4.25.14.31.25 DM = 2011.4.25.14.38.43 ID = 012f8db7398388 I = _ TF = (CM 'Tong et al. (2002)') ;

	AN T = 15  A = 0 DC = 2011.4.25.14.39.31 DM = 2011.4.25.14.52.45 ID = 012f8dbea22090 I = _ TF = (CM 'MLP 26-40^nMLP 26-41^nMLP 26-42^nMLP 26-44') ;

	AN T = 17  A = 0 DC = 2011.4.25.14.42.36 DM = 2011.4.25.14.45.16 ID = 012f8dc1750292 I = _ TF = (CM 'Gaffney et al. (1992)') ;

	AN T = 18  A = 0 DC = 2011.4.25.14.45.20 DM = 2011.4.25.14.49.16 ID = 012f8dc3f53593 I = _ TF = (CM 'AMNH 29053^nAMNH 29054^nAMNH 14734^nAMNH 14753-F208b^nAMNH 29054^nAMNH 57984^nBMNH R675^nBMNH R682^nCasts housed at the AMNH of AM 18704, AM 18710, AM18787, AM 18703, AM 61409^n^nGaffney (1983, 1985, 1996)') ;

	AN T = 19  A = 0 DC = 2011.4.25.14.40.40 DM = 2011.4.25.14.42.31 ID = 012f8dbfae3991 I = _ TF = (CM 'BMNH R931^nBMNH R932^nGaffney (1992)') ;

	AN T = 20  A = 0 DC = 2011.4.25.15.10.51 DM = 2011.4.25.15.11.59 ID = 012f8ddb5054101 I = _ TF = (CM 'MPEF-PV 1236 (holotype)^nMPEF-PV 1940') ;

	AN T = 21  A = 0 DC = 2011.4.25.14.49.51 DM = 2011.4.25.14.50.22 ID = 012f8dc8187c94 I = _ TF = (CM 'Khosatzky (1997)^nSukhanov (2000)') ;

	AN T = 23  A = 0 DC = 2011.4.25.14.38.46 DM = 2011.4.25.14.39.26 ID = 012f8dbdf42c89 I = _ TF = (CM 'Gaffney et al. (1998)') ;

	AN T = 24  A = 0 DC = 2011.4.25.14.51.57 DM = 2011.4.25.14.58.1 ID = 012f8dca04c796 I = _ TF = (CM 'BMNH R4916^nR4917^nR4918^nR4919 (lectotype)^nR4920^nR4921^nR4922^nR4923^nR4924^nR4925^nR4926^nR4927^nR4930^nR4931^nR9382^nR411178^nR5815^n^nGaffney and Meylan (1992)') ;

	AN T = 25  A = 0 DC = 2011.4.25.14.58.32 DM = 2011.4.25.16.4.4 ID = 012f8dd00a0597 I = _ TF = (CM 'NMS 8685 (=SM 55)^nNMS 8686-90 (=SM 56)^nNMS 8691 (=SM 57)^nNMS 8692 (=SM 58)^nAS I 1438^nBr�m (1965)') ;

	AN T = 26  A = 0 DC = 2011.4.25.16.10.5 DM = 2011.4.25.16.12.25 ID = 012f8e118ce6135 I = _ TF = (CM 'MHNSR s/n (cast MOZP 2487)^nFern�ndez and de la Fuente (1994)^nde Lapparent de Broin et al. (2007)') ;

	AN T = 27  A = 0 DC = 2011.4.25.15.1.14 DM = 2011.4.25.15.1.25 ID = 012f8dd2838698 I = _ TF = (CM 'de la Fuente e Iturralde-Vinent (2001)') ;

	AN T = 29  A = 0 DC = 2009.7.24.13.38.51 DM = 2011.4.25.15.3.55 ID = 0122ae0ef2d153 I = _ TF = (CM 'MPEF-PV 3287 (holotype)^nMPEF-PV 3288-3297^nde la Fuente et al. (2011)') ;

	AN T = 30  A = 0 DC = 2011.4.25.15.4.5 DM = 2011.4.25.15.4.5 ID = 012f8dd5214e99 I = _ TF = (CM ) ;

	AN T = 31  A = 0 DC = 2011.4.25.15.4.28 DM = 2011.4.25.16.0.42 ID = 012f8dd5787d100 I = _ TF = (CM 'CRI 6572^nCRI 6573^nBMNH 71.9.25.8') ;

	AN T = 32  A = 0 DC = 2010.6.25.16.31.40 DM = 2011.4.25.16.4.59 ID = 012970980e74130 I = _ TF = (CM 'CRI 4632^nCRI 5067^nBurbidge et al. (1974)') ;

	AN T = 33  A = 0 DC = 2010.6.29.17.33.27 DM = 2011.4.25.16.0.24 ID = 0129856a0e75137 I = _ TF = (CM 'AMNH 76569^nAMNH 108950^nAMNH 108952^nUSNM 8894^nUSNM 61091^nMNHN AC 1911-181') ;

	AN T = 34  A = 0 DC = 2009.7.24.13.52.14 DM = 2011.4.25.15.23.4 ID = 0122ae1b34ba58 I = _ TF = (CM 'MPEF-PV 627^nMPEF PV 1273^nMPEF-PV 1275^nBona and de la Fuente (2005)^n') ;

	AN T = 35  A = 0 DC = 2010.6.29.17.35.51 DM = 2011.4.25.15.13.10 ID = 0129856c41b1138 I = _ TF = (CM 'AMNH 79048^nUSNM 65116^nUSNM 306646') ;

	AN T = 36  A = 0 DC = 2010.6.29.15.52.53 DM = 2011.4.25.15.14.46 ID = 0129850dfe00135 I = _ TF = (CM 'AMNH 70638^nUSNM 301989^nUSNM 64154^nUSNM 104338^nUSMN 117454^nUSMN 117455') ;

	AN T = 37  A = 0 DC = 2009.7.24.13.55.30 DM = 2011.4.25.15.10.22 ID = 0122ae1e31cc60 I = _ TF = (CM ) TF = (R 'Meylan (1996)^nGaffney et al. (2006)');

	AN T = 38  A = 0 DC = 2010.6.25.16.21.20 DM = 2011.4.25.15.15.39 ID = 0129708e9987129 I = _ TF = (CM 'CRI 5206^nAMNH 843-20^nAMNH 2518-0^nZMB 37501^nZMB 37632') ;

	AN T = 39  A = 0 DC = 2010.7.2.10.49.22 DM = 2011.4.25.15.16.54 ID = 0129936b2f60144 I = _ TF = (CM 'AMNH 131262^nAMNH 139135^nSMF 7953^nUSNM 40248^nUSNM 63099^nUSNM 85021^nUSNM 222469^nUSNM 279862') ;

	AN T = 40  A = 0 DC = 2010.7.2.14.46.13 DM = 2011.4.25.15.18.14 ID = 012994440a50146 I = _ TF = (CM 'AMNH 91853^nAMNH 6823^nSMF 32937^nUSNM 65113^nUSNM 222470^nUSNM 108580^nZMB 38142^n') ;

	AN T = 41  A = 0 DC = 2011.4.25.15.12.31 DM = 2011.4.25.16.5.15 ID = 012f8ddcd9e2102 I = _ TF = (CM 'DCM-G 23') ;

	AN T = 42  A = 0 DC = 2011.4.25.15.19.16 DM = 2011.4.25.15.23.41 ID = 012f8de3078d103 I = _ TF = (CM 'UMZC T 1041^nBMNH R1889^nBMNH R3727^nBMNH R4317^nBMNH 28433^nBMNH 28618^nBMNH R911 (holotype)^nBMNH R3413^nEvans and Kemp (1975)^n') ;

	AN T = 43  A = 0 DC = 2010.6.16.14.21.50 DM = 2011.4.25.16.6.0 ID = 012941c7f657273 I = _ TF = (CM 'AMNH 336^nAMNH 6099 (holotype)^nUSNM 5458^nUSNM 5733^nYPM 1687^nYPM 6060^nGaffney (1979)^n^n') ;

	AN T = 44  A = 0 DC = 2011.4.25.15.22.31 DM = 2011.4.25.15.24.35 ID = 012f8de600fb104 I = _ TF = (CM 'Gaffney (1979)^nBrinkman et al. (2000)') ;

	AN T = 45  A = 0 DC = 2011.4.25.15.24.9 DM = 2011.4.25.16.6.28 ID = 012f8de77d79105 I = _ TF = (CM 'USNM 8344^nGaffney (1972)^nBrinkman and Nicholls (1993)') ;

	AN T = 46  A = 0 DC = 2010.7.14.17.40.10 DM = 2011.4.25.15.27.46 ID = 0129d2af99d6151 I = _ TF = (CM 'MCZ 4070 (holotype)^nGaffney (1982)') ;

	AN T = 47  A = 0 DC = 2011.4.25.15.26.4 DM = 2011.4.25.15.26.10 ID = 012f8de93f2a107 I = _ TF = (CM 'Gaffney (1972)') ;

	AN T = 48  A = 0 DC = 2011.4.25.15.25.25 DM = 2011.4.25.15.25.43 ID = 012f8de8a815106 I = _ TF = (CM 'Gaffney (1972)^nBrinkman and Nicholls (1991)') ;

	AN T = 49  A = 0 DC = 2010.7.8.11.21.23 DM = 2011.4.25.16.6.47 ID = 0129b26ea9b1149 I = _ TF = (CM 'AMNH 5977^nAMNH 5907^nAMNH 30047^nUSNM 103 (holotype)^nUSNM 974^nUSNM 17998') ;

	AN T = 50  A = 0 DC = 2010.7.7.13.36.36 DM = 2011.4.25.15.28.57 ID = 0129adc418de148 I = _ TF = (CM 'AMNH 5962^nAMNH 5904^nAMNH 5961^nUSNM 12839^nYPM 131^nGaffney (1972)') ;

	AN T = 51  A = 0 DC = 2011.4.25.15.29.10 DM = 2011.4.25.15.30.3 ID = 012f8dec188d108 I = _ TF = (CM 'BMNH R2914^nBMNH R3163^nGaffney (1976)') ;

	AN T = 52  A = 0 DC = 2011.4.25.15.30.33 DM = 2011.4.25.16.7.39 ID = 012f8ded5c71109 I = _ TF = (CM 'MH 435^nSM 134^nSM 136^nSM 594^nGaffney (1975, 1976)') ;

	AN T = 52  A = 0 DC = 2011.4.25.15.30.34 DM = 2011.4.25.15.31.2 ID = 012f8ded5f3d110 I = _ TF = (CM 'NH 435-438^nGaffney (1976)') ;

	AN T = 53  A = 0 DC = 2011.4.25.15.31.7 DM = 2011.4.25.15.32.1 ID = 012f8deddf67111 I = _ TF = (CM 'JM SCHA 70^nGaffney (1975)^nJoyce (2000)') ;

	AN T = 54  A = 0 DC = 2011.4.25.15.32.8 DM = 2011.4.25.15.32.20 ID = 012f8deecce8112 I = _ TF = (CM 'Rieppel (1980)') ;

	AN T = 55  A = 0 DC = 2011.4.25.15.32.27 DM = 2011.4.25.15.32.44 ID = 012f8def1779113 I = _ TF = (CM 'Hirayama (1998)') ;

	AN T = 56  A = 0 DC = 2011.4.25.15.33.5 DM = 2011.4.25.15.36.16 ID = 012f8defaddd114 I = _ TF = (CM 'Peng and Brinkman (1993a)^nMatzke et al. (2004)') ;

	AN T = 57  A = 0 DC = 2011.4.25.15.34.32 DM = 2011.4.25.16.8.14 ID = 012f8df1020c115 I = _ TF = (CM 'Sukhanov and Narmandakh (1974)^nSukhanov (2000)') ;

	AN T = 58  A = 0 DC = 2011.4.25.15.34.41 DM = 2011.4.25.17.3.31 ID = 012f8df12281116 I = _ TF = (CM 'Parhman and Hutchison (2003)') ;

	AN T = 58  A = 0 DC = 2011.4.25.15.34.41 DM = 2011.4.25.15.34.52 ID = 012f8df123c1117 I = _ TF = (CM 'Parham and Hutchison (2003)') ;

	AN T = 59  A = 0 DC = 2011.4.25.15.34.55 DM = 2011.4.25.15.35.14 ID = 012f8df159e1118 I = _ TF = (CM 'Gaffney and Ye (1992)^nBrinkman (2001)') ;

	AN T = 60  A = 0 DC = 2011.4.25.15.35.23 DM = 2011.4.25.15.36.9 ID = 012f8df1c69e119 I = _ TF = (CM 'Brinkman and Peng (1993a)') ;

	AN T = 61  A = 0 DC = 2011.4.25.15.36.22 DM = 2011.4.25.15.36.30 ID = 012f8df2ac96120 I = _ TF = (CM 'Peng and Brinkman (1993b)') ;

	AN T = 62  A = 0 DC = 2010.7.6.11.3.56 DM = 2011.4.25.15.36.48 ID = 0129a811f779147 I = _ TF = (CM 'AMNH 2362 (holotype)^nAMNH 1042^nAMNH 1497^nAMNH 1496') ;

	AN T = 63  A = 0 DC = 2010.6.28.12.17.36 DM = 2011.4.25.16.8.32 ID = 01297f228939134 I = _ TF = (CM 'AMNH 129869^nAMNH 118692^nZMB 46511^nWyneken (2001)^n^n') ;

	AN T = 64  A = 0 DC = 2011.4.25.15.37.25 DM = 2011.4.25.16.4.36 ID = 012f8df3a555121 I = _ TF = (CM 'AMNH 5912^nZMB 46557^nWyneken (2001)') ;

	AN T = 65  A = 0 DC = 2011.4.25.15.37.42 DM = 2011.4.25.15.37.56 ID = 012f8df3e6cd122 I = _ TF = (CM 'Hirayama and Chitoku (1996)') ;

	AN T = 66  A = 0 DC = 2011.4.25.15.38.0 DM = 2011.4.25.16.8.40 ID = 012f8df42b83123 I = _ TF = (CM 'ANMH 7160-7162^nAMNH 46845^nMNHN Pal 1870-101^nWyneken (2001)') ;

	AN T = 67  A = 0 DC = 2010.6.15.11.53.21 DM = 2011.4.25.15.38.42 ID = 01293c19a763136 I = _ TF = (CM AMNH_11556) TF = (R 'Whetstone (1978)');

	AN T = 68  A = 0 DC = 2010.6.24.12.1.40 DM = 2011.4.25.15.39.57 ID = 01296a7a8268126 I = _ TF = (CM 'CRI 1582^nCRI 6880^nCRI 4641 ^nCRI 4805^nAMNH 11556^nAC MNHN A 11530^nUSNM 220840^nUSNM 266207^n^n^n') ;

	AN T = 70  A = 0 DC = 2011.4.25.15.40.18 DM = 2011.4.25.15.41.4 ID = 012f8df64666124 I = _ TF = (CM 'MNHN Pal 1870-465^nUSNM 51076^nUSNM 71724^nUSNM 217275^nUSNM 246935') ;

	AN T = 71  A = 0 DC = 2009.9.8.5.3.53 DM = 2011.4.25.15.41.21 ID = 012398e5164d124 I = _ TF = (CM 'CRI 2851^nCRI 3358') ;

	AN T = 72  A = 0 DC = 2011.4.25.15.41.30 DM = 2011.4.25.15.41.41 ID = 012f8df762fb125 I = _ TF = (CM 'Sukhanov (2000)') ;

	AN T = 73  A = 0 DC = 2011.4.25.15.41.44 DM = 2011.4.25.15.42.29 ID = 012f8df79996126 I = _ TF = (CM 'AMNH 73053^nUSNM 61059^nUSNM 167526') ;

	AN T = 74  A = 0 DC = 2011.4.25.15.42.49 DM = 2011.4.25.15.43.53 ID = 012f8df8953e127 I = _ TF = (CM 'USNM 102222^nRep 3 MNHN Pal^nRep 26 MNHN Pal^n') ;

	AN T = 75  A = 0 DC = 2011.4.25.15.44.0 DM = 2011.4.25.15.44.12 ID = 012f8df9ab23128 I = _ TF = (CM 'AMNH 3366 (holotype)') ;

	AN T = 76  A = 0 DC = 2010.10.22.11.26.59 DM = 2010.10.22.11.27.41 ID = 012bd41ef365289 I = _ TF = (CM 'MPEF-AC 4^nMPEF-AC 150^nMPEF-AC 25^n') ;

	AN T = 77  A = 0 DC = 2010.10.31.7.46.48 DM = 2011.4.25.15.44.30 ID = 012c01ae9864147 I = _ TF = (CM 'AMNH 699^nAuffenberg (1961)^nAuffenberg (1964)^n^nCase 1936') ;

	AN T = 78  A = 0 DC = 2010.7.1.12.47.43 DM = 2011.4.25.15.44.56 ID = 01298eb130a5143 I = _ TF = (CM 'AMNH 75250^nAMNH 75251^nUSNM 63078') ;

	AN T = 79  A = 0 DC = 2010.7.1.11.1.7 DM = 2011.4.25.15.59.54 ID = 01298e4f9547142 I = _ TF = (CM 'AMNH 115654^nAMNH 129309^nAMNH 94558^nMACN 30471^nMACN 36671^nMACN 36780') ;

	AN T = 80  A = 0 DC = 2011.4.25.15.45.20 DM = 2011.4.25.15.46.0 ID = 012f8dfae3b1129 I = _ TF = (CM 'USNM 499024^nMNHN Pal s/n^n') ;

	AN T = 81  A = 0 DC = 2010.6.26.10.13.22 DM = 2011.4.25.15.46.13 ID = 012974641305131 I = _ TF = (CM CRI_487) ;

	AN T = 82  A = 0 DC = 2010.6.10.12.12.17 DM = 2011.4.25.15.46.17 ID = 0129226b3117135 I = _ TF = (CM AMNH_5988) ;

	AN T = 84  A = 0 DC = 2010.6.8.13.43.6 DM = 2011.4.25.15.46.31 ID = 01291871a133133 I = _ TF = (CM 'AMNH 349^nAMNH 5967') ;

	AN T = 85  A = 0 DC = 2011.4.25.15.46.34 DM = 2011.4.25.15.47.26 ID = 012f8dfc0398130 I = _ TF = (CM 'SMF 59462^nUSNM 6522^nUSNM 66666^nUSNM 222510^nZMB 32035^nCRI 70') ;

	AN T = 86  A = 0 DC = 2009.7.24.13.4.3 DM = 2011.4.25.15.47.34 ID = 0122adef174518 I = _ TF = (CM 'AMNH 1097^nYPM-PU 13686') TF = (R 'Iverson (1991)^nHutchison (1991)^n^nAMNH 1097');

	AN T = 87  A = 0 DC = 2009.9.16.4.26.46 DM = 2011.4.25.15.48.55 ID = 0123c1f5fb73129 I = _ TF = (CM 'AC MNHN 1893-201^nMNHN Z 1991-4543^nMNHN Z 1991- 4508^nUSNM 51073^nUSNM 60050^nUSNM 62212^nUSNM 102884^n^n^n^nAMNH 108906: complete skeleton') ;

	AN T = 88  A = 0 DC = 2010.6.30.13.10.3 DM = 2011.4.25.15.50.11 ID = 0129899f43ee141 I = _ TF = (CM 'AMNH 69040^nAMNH 69751^nUSNM 22650^nUSNM 35421^nUSNM 35422^nUSNM 35423^nUSNM 35555^nUSNM 64175^nUSNM 521251') ;

	AN T = 89  A = 0 DC = 2010.6.30.11.56.32 DM = 2011.4.25.15.51.32 ID = 0129895bf872139 I = _ TF = (CM 'AMNH 69761^nAMNH 69763^nAMNH 73826^nUSNM 100551^nUSNM 100554^nUSNM 100557^nUSNM 100560^nUSNM 103677^nUSNM 138882') ;

	AN T = 90  A = 0 DC = 2011.4.25.15.54.52 DM = 2011.4.25.15.54.52 ID = 012f8e039d12132 I = _ TF = (CM ) ;

	AN T = 91  A = 0 DC = 2009.7.24.13.13.57 DM = 2009.7.24.13.14.5 ID = 0122adf828b536 I = _ TF = (CM ) TF = (R 'Danilov and Parham (2006)');

	AN T = 92  A = 0 DC = 2011.4.25.15.52.1 DM = 2011.4.25.15.52.14 ID = 012f8e010125131 I = _ TF = (CM 'Meylan and Gaffney (1989)') ;

	AN T = 94  A = 0 DC = 2010.7.15.11.48.45 DM = 2011.4.25.15.55.42 ID = 0129d69438f3152 I = _ TF = (CM 'YPM R 10893 (old number 15408)^nYPM R 10892 (old number 15407)^nUSNM 26426^nUSNM 83985^nUSNM 222519') ;

	AN T = 95  A = 0 DC = 2010.6.9.11.34.2 DM = 2011.4.25.15.56.29 ID = 01291d21d15d134 I = _ TF = (CM 'Joyce and Lyson (2010)^nAMNH 6018 (Neotype)^nAMNH 6015') TF = (R 'Joyce and Lyson (2010)');

	AN T = 96  A = 0 DC = 2010.7.2.13.2.7 DM = 2011.4.25.15.56.58 ID = 012993e4b9e1145 I = _ TF = (CM 'AMNH 66339^nAMNH 7106^nUSNM 68476^nUSNM 539334^nUSNM 539335') ;

	AN T = 97  A = 0 DC = 2010.6.25.9.47.10 DM = 2011.4.25.15.57.25 ID = 01296f25bbf8127 I = _ TF = (CM 'CRI 3347^nCRI 2819^nUSNM 61093^nUSNM 293690') ;

	AN T = 98  A = 0 DC = 2011.4.25.15.57.57 DM = 2011.4.25.15.58.53 ID = 012f8e067041134 I = _ TF = (CM AMNH_6132) ;

	AN T = 99  A = 0 DC = 2010.6.22.18.34.50 DM = 2011.4.25.15.59.11 ID = 01296195c018125 I = _ TF = (CM 'CRI 3114^nCRI 3116^nCRI 14^n^n') ;

	AN C = 2  A = 0 DC = 2009.7.29.10.33.8 DM = 2009.7.29.10.33.8 ID = 0122c724b88969 I = _ TF = (CM ) ;

	AN C = 4  A = 0 DC = 2009.7.24.13.34.55 DM = 2009.7.24.13.37.15 ID = 0122ae0b5a9150 I = _ TF = (CM 'MACN-CH1469^n^nEstancia 8 Hermanos, Chubut^n^nTuronian-Campanian^n^n') TF = (R 'Broin and de la Fuente (2001)');

	AN C = 4  A = 0 DC = 2009.7.24.14.38.57 DM = 2009.7.24.14.38.57 ID = 0122ae45fa5664 I = _ TF = (CM ) ;

	AN C = 4  A = 0 DC = 2009.7.24.14.38.59 DM = 2009.7.24.14.38.59 ID = 0122ae4600ff65 I = _ TF = (CM ) ;

	AN C = 16  A = 0 DC = 2009.9.4.8.43.36 DM = 2009.9.4.8.45.9 ID = 01238514cf02115 I = _ TF = (CM 'no entiendo este ch, no est� presente en ning�n tax�n.') ;

	AN C = 16  A = 0 DC = 2009.9.4.8.44.15 DM = 2009.9.4.8.44.34 ID = 0123851568c1117 I = _ TF = (CM 'no entiendo este ch, no est� presente en ning�n tax�n!') ;

	AN C = 138  A = 0 DC = 2009.7.29.13.13.12 DM = 2009.7.29.13.13.44 ID = 0122c7b743c577 I = _ TF = (CM ) TF = (R 'Hirayama et al. (2000) and Danilov and Parham (2006)');

	AN C = 145  A = 0 DC = 2009.7.29.13.29.42 DM = 2009.7.29.13.29.50 ID = 0122c7c65ef579 I = _ TF = (CM ) TF = (R 'Danilov and Parham (2008)');

	AN C = 181  A = 0 DC = 2009.7.29.13.25.51 DM = 2009.9.21.4.53.0 ID = 0122c7c2d91d78 I = _ TF = (CM 'Modificado!^n^nVer qu� modificaci�n, no se guard� el tercer estado') ;

	AN C = 186  A = 0 DC = 2009.7.30.12.30.51 DM = 2009.7.30.12.30.56 ID = 0122ccb6d9ac84 I = _ TF = (CM Modificado!!!!!!!!) ;

	AN C = 188  A = 0 DC = 2009.7.29.12.29.39 DM = 2009.7.29.12.40.13 ID = 0122c78f64d071 I = _ TF = (CM ) TF = (R 'Hirayama et al. (2000)');

	AN C = 199  A = 0 DC = 2009.7.29.12.42.19 DM = 2009.7.29.12.47.7 ID = 0122c79afcf572 I = _ TF = (CM ) TF = (R 'Williams (1950)^n^nHirayama et al. (2000)');

	AN C = 201  A = 0 DC = 2009.7.29.12.47.24 DM = 2009.7.29.12.47.27 ID = 0122c79fa5a473 I = _ TF = (CM ) TF = (R 'Williams (1950)^n^nHirayama et al. (2000)');

	AN C = 211  A = 0 DC = 2009.7.29.13.3.52 DM = 2009.7.29.13.4.1 ID = 0122c7aeb9ca74 I = _ TF = (CM ) TF = (R 'Hirayama et al. (2000)	');

	AN C = 212  A = 0 DC = 2009.7.29.13.4.4 DM = 2009.7.29.13.4.10 ID = 0122c7aee84e75 I = _ TF = (CM ) TF = (R 'Hirayama et al. (2000)');

	AN C = 234  A = 0 DC = 2009.7.29.13.6.17 DM = 2009.7.29.13.6.27 ID = 0122c7b0f0bd76 I = _ TF = (CM ) TF = (R 'Meylan and Gaffney (1989)');

	AN T = 99 C = 4  A = 0 DC = 2009.7.24.12.47.45 DM = 2010.9.1.12.35.17 ID = 0122ade02c172 I = _ TF = (CM ) TF = (R 'Kear and Lee (2006)');

	AN T = 71 C = 16  A = 0 DC = 2009.9.8.5.10.27 DM = 2009.9.8.5.11.24 ID = 012398eb1892125 I = _ TF = (CM 'no se entiende este ch, parecer�a que el parietal forma la parte posterior del foramen nervi trigemini...') ;

	AN T = 92 C = 76  A = 0 DC = 2009.9.1.11.7.14 DM = 2009.9.1.11.7.17 ID = 01237625397b93 I = _ TF = (CM revisar!) ;

	AN T = 94 C = 76  A = 0 DC = 2009.9.1.11.7.30 DM = 2009.9.1.11.7.32 ID = 0123762577dc95 I = _ TF = (CM revisar!) ;

	AN T = 97 C = 76  A = 0 DC = 2009.9.1.11.7.37 DM = 2009.9.1.11.7.39 ID = 0123762592d696 I = _ TF = (CM revisar) ;

	AN T = 98 C = 76  A = 0 DC = 2009.9.1.11.7.43 DM = 2009.9.1.11.7.46 ID = 01237625ac9897 I = _ TF = (CM revisar!) ;

	AN T = 99 C = 76  A = 0 DC = 2009.9.1.11.7.50 DM = 2009.9.1.11.7.54 ID = 01237625c72598 I = _ TF = (CM revisar!) ;

	AN T = 71 C = 83  A = 0 DC = 2010.9.1.13.5.44 DM = 2010.9.1.13.5.44 ID = 012ace79d29b157 I = _ TF = (CM ) ;

	AN T = 71 C = 127  A = 0 DC = 2009.9.3.6.50.1 DM = 2009.9.3.6.50.24 ID = 01237f867780106 I = _ TF = (CM se_parece_q_la_condici�n_en_Patagoniaemys!!!!_chequear) ;

	AN T = 70 C = 181  A = 0 DC = 2010.9.1.12.27.37 DM = 2010.9.1.12.27.37 ID = 012ace56ebe8155 I = _ TF = (CM ) ;

	AN T = 71 C = 181  A = 0 DC = 2010.9.1.12.27.48 DM = 2010.9.1.12.27.48 ID = 012ace57199f156 I = _ TF = (CM ) ;

	AN T = 70 C = 184  A = 0 DC = 2009.9.3.7.0.26 DM = 2009.9.3.7.0.26 ID = 01237f8ffea6108 I = _ TF = (CM ) ;

	AN T = 71 C = 203  A = 0 DC = 2009.9.3.5.1.25 DM = 2009.9.3.5.1.52 ID = 01237f230995105 I = _ TF = (CM 'la costilla tor�cica 10 no contacta la costal, pero s� la nueve') ;

	AN T = 70 C = 204  A = 0 DC = 2009.9.3.7.0.33 DM = 2009.9.3.7.1.5 ID = 01237f901933109 I = _ TF = (CM no_veo_la_costilla_tor�cica_10..._no_est�_fusionada_al_caparaz�n...) ;

	AN ST = 0 C = 1  A = 0 DC = 2009.8.5.7.4.31 DM = 2009.8.5.7.4.50 ID = 0122ea723dbe85 I = _ TF = (CM 'State present in Pleurodira (neck retraction laterally)') ;

	AN ST = 1 C = 188  A = 0 DC = 2009.8.5.7.4.54 DM = 2009.8.5.7.5.13 ID = 0122ea7296bf86 I = _ TF = (CM 'State present in cryptodiran turtles (neck retraction vertically)') ;

	AN ST = 2 C = 188  A = 0 DC = 2009.8.5.7.5.21 DM = 2009.8.5.7.5.37 ID = 0122ea7302ff87 I = _ TF = (CM 'State present in Pleurodira (neck retraction laterally)') ;

	TEXT TAXA = Untitled_Taxa TAXON = 33;
	TEXT TAXA = Untitled_Taxa TAXON = 85 NAME = color INTEGER = 0;
	TEXT TAXA = Untitled_Taxa TAXON = 92 NAME = color INTEGER = 0;
	TEXT TAXA = Untitled_Taxa TAXON = 94 NAME = color INTEGER = 0;
	TEXT TAXA = Untitled_Taxa TAXON = 101 NAME = color INTEGER = 0;
	SUPPLEMENTAL TAXA =             Untitled_Taxa TAXON =             17 NAME =             color INTEGER =             -2147483647;

END;

BEGIN LABELS;
	TAXAGROUPLABEL 'Joyce''s' COLOR = (RGB 1 0.03529412 0.41960784) ;
	TAXAGROUPLABEL 'Sterli''s' COLOR = (RGB 1 0.53333333 1) ;
	TAXAGROUPLABEL Sterli_and_de_la_Fuente COLOR = (RGB 0.63529412 0.63529412 1) ;
	TAXAGROUPLABEL Gaffney_1996 COLOR = (RGB 0.50196078 1 0.6) ;
	TAXAGROUPLABEL Meiolaniidae COLOR = (RGB 0.8 0.50196078 1) ;
	TAXAGROUPLABEL Chelidae COLOR = (RGB 0.56078431 1 0.26666667) ;
	TAXAGROUPLABEL Pelomedusoides COLOR = (RGB 0.41176471 0.53333333 0.23137255) ;
	TAXAGROUPLABEL Glyptopsidae COLOR = (RGB 0.23529412 0.54117647 1) ;
	TAXAGROUPLABEL Baenidae COLOR = (RGB 0.63529412 0.85490196 1) ;
	TAXAGROUPLABEL Plesiochelyidae COLOR = (RGB 0.06666667 0.62745098 1) ;
	TAXAGROUPLABEL 'Sinemydae-Macrobaenidae' COLOR = (RGB 0.67843137 0.46666667 1) ;
	TAXAGROUPLABEL Chelonioidea_sl COLOR = (RGB 0.86666667 0.33333333 1) ;
	TAXAGROUPLABEL Chelydridae_sl COLOR = (RGB 1 0.10196078 1) ;
	TAXAGROUPLABEL Testudinidae COLOR = (RGB 1 0.03529412 0.41960784) ;
	TAXAGROUPLABEL Emydidae COLOR = (RGB 1 0.36862745 0.8745098) ;
	TAXAGROUPLABEL Geoemydidae COLOR = (RGB 0.90196078 0.27058824 0.64705882) ;
	TAXAGROUPLABEL Kinosternidae_sl COLOR = (RGB 1 0.76862745 1) ;
	TAXAGROUPLABEL Adocidae COLOR = (RGB 1 0.53333333 0.72156863) ;
	TAXAGROUPLABEL Trionychidae COLOR = (RGB 1 0.6 0.76078431) ;
	TAXAGROUPLABEL Carettochelyidae_sl COLOR = (RGB 1 0.23529412 0.54117647) ;
	TAXAGROUPLABEL Xinjiangchelyidae COLOR = (RGB 1 0.65882353 0.43529412) ;
	TAXAGROUPLABEL outgroups COLOR = (RGB 1 0.90196078 0.50196078) ;
	TAXAGROUPLABEL Testudinata COLOR = (RGB 1 0.03529412 0.41960784) ;
	TAXAGROUPLABEL Pleurodira COLOR = (RGB 0.25490196 1 0.06666667) ;
	TAXAGROUPLABEL Cryptodira COLOR = (RGB 1 0.33333333 0.33333333) ;
	TAXAGROUPLABEL stem_turtles COLOR = (RGB 1 0.6 0.92156863) ;
	TAXAGROUPLABEL excluded COLOR = (RGB 1 0.06666667 0.06666667) ;
	TAXAGROUPLABEL score! COLOR = (RGB 1 1 0.26666667) ;
	TAXAGROUPLABEL check COLOR = (RGB 1 0.52156863 0.2) ;
	TAXAGROUPLABEL Meiolaniformes COLOR = (RGB 0.48235294 0.01960784 0.6) ;
	TAXAGROUPLABEL OUTGROUP COLOR = (RGB 0.46666667 0.46666667 0.46666667) ;
	TAXAGROUPLABEL Dermatemydidae COLOR = (RGB 1 0.16862745 1) ;
	TAXAGROUPLABEL Platysternidae COLOR = (RGB 1 0.16862745 0.66666667) ;
	TAXAGROUPLABEL Solemydidae COLOR = (RGB 0.69411765 0.23529412 1) ;
	TAXAGROUPLABEL Platychelyidae COLOR = (RGB 0.03137255 0.46666667 0.03137255) ;

	CHARGROUPLABEL 'Joyce (2007)' COLOR = (RGB 0.85490196 0.26666667 1) ;
	CHARGROUPLABEL 'Gaffney (1996)' COLOR = (RGB 0.46666667 1 0.33333333) ;
	CHARGROUPLABEL 'Gaffney (1992)' COLOR = (RGB 0.33333333 1 0.86666667) ;
	CHARGROUPLABEL New COLOR = (RGB 1 1 0.26666667) ;
	CHARGROUPLABEL 'Bickham and Carr (1983)' COLOR = (RGB 1 0.62745098 0.53333333) ;
	CHARGROUPLABEL 'Meylan (1987)' COLOR = (RGB 1 0.73333333 0.33333333) ;
	CHARGROUPLABEL 'Meylan and Gaffney (1989)' COLOR = (RGB 1 0.43921569 0.30196078) ;
	CHARGROUPLABEL 'Meylan (1988)' COLOR = (RGB 1 0.22745098 0.03529412) ;
	CHARGROUPLABEL 'Hirayama et al. (2001)' COLOR = (RGB 0.16862745 0.83137255 1) ;
	CHARGROUPLABEL 'Joyce and Norell (2005)' COLOR = (RGB 0.62745098 1 0.06666667) ;
	CHARGROUPLABEL 'Hirayama et al. (2000)' COLOR = (RGB 0.2 0.67843137 1) ;
	CHARGROUPLABEL 'Hutchison (1991)' COLOR = (RGB 0.53333333 1 1) ;
	CHARGROUPLABEL 'Iverson (1991)' COLOR = (RGB 0.87843137 1 0.4) ;
	CHARGROUPLABEL 'Kear and Lee (2006)' COLOR = (RGB 1 0.66666667 0.66666667) ;
	CHARGROUPLABEL 'Hirayama (1984)' COLOR = (RGB 0.62745098 0.06666667 1) ;
	CHARGROUPLABEL 'Bona and de la Fuente (2005)' COLOR = (RGB 1 0.10196078 0.10196078) ;
	CHARGROUPLABEL 'Meylan (1996)' COLOR = (RGB 1 0.49411765 0.36862745) ;
	CHARGROUPLABEL 'Sukhanov et al. (2008)' COLOR = (RGB 0.50196078 0.20784314 0.13333333) ;
	CHARGROUPLABEL 'Gaffney et al. (2007)' COLOR = (RGB 0.8 1 0.96078431) ;
	CHARGROUPLABEL 'Gaffney (1983)' COLOR = (RGB 1 0.25490196 0.06666667) ;
	CHARGROUPLABEL 'Gaffney (1990)' COLOR = (RGB 1 0.30196078 0.30196078) ;
	CHARGROUPLABEL skull COLOR = (RGB 1 0.67843137 0.46666667) ;
	CHARGROUPLABEL mandibule COLOR = (RGB 1 0.83921569 0.2) ;
	CHARGROUPLABEL postcranium COLOR = (RGB 0.8 1 0.50196078) ;
	CHARGROUPLABEL 'Cadena and Gaffney (2005)' COLOR = (RGB 0.04705882 0.70196078 0.04705882) ;
	CHARGROUPLABEL Sterli_et_al._2013 COLOR = (RGB 0.70196078 0.50196078 1) ;
	CHARGROUPLABEL Zhou_and_Rabi_2015 COLOR = (RGB 0.46666667 0.67843137 1) ;


END;

BEGIN SETS;
	TAXPARTITION * UNTITLED  =  OUTGROUP :  1- 3, stem_turtles :  4- 13, Meiolaniidae :  15- 19, Meiolaniformes :  20- 24, Platychelyidae :  25- 28, Chelidae :  29- 36, Pelomedusoides :  37- 40, Glyptopsidae :  41- 44, Baenidae :  45- 50, Plesiochelyidae :  51- 54, Xinjiangchelyidae :  56, 'Sinemydae-Macrobaenidae' :  57- 61, Chelonioidea_sl :  62- 66, Chelydridae_sl :  67- 70, Platysternidae :  71, Testudinidae :  72- 76, Emydidae :  78- 80, Geoemydidae :  81, Dermatemydidae :  85, Kinosternidae_sl :  86- 89, Adocidae :  90- 92, Trionychidae :  94- 97, Carettochelyidae_sl :  98- 99;
	TAXPARTITION phylogeny  =  'Sterli''s' :  1- 3 10- 11 14- 15 20 31- 33 36 76 79, 'Joyce''s' :  5- 9 18 21 24- 27 30 35 38- 54 56- 66 68- 73 78 81 83- 85 87- 88 90 92- 94 97 99, Gaffney_1996 :  17 19, Sterli_and_de_la_Fuente :  23;
	TAXPARTITION Families  =  Meiolaniidae :  15 17- 19, Chelidae :  29- 36, Pelomedusoides :  37- 40, Glyptopsidae :  41- 44, Baenidae :  45- 50, Plesiochelyidae :  51- 54, Xinjiangchelyidae :  56, 'Sinemydae-Macrobaenidae' :  57- 61, Chelonioidea_sl :  62- 66, Chelydridae_sl :  67- 70, Testudinidae :  72- 73 75- 76, Emydidae :  78- 79, Geoemydidae :  81, Kinosternidae_sl :  86- 89, Adocidae :  90- 92, Trionychidae :  94- 97, Carettochelyidae_sl :  98- 99;
	TAXPARTITION Testudinata  =  outgroups :  1- 3, Testudinata :  4- 12 14- 15 17- 21 23- 27 29- 54 56- 73 75- 79 81- 99;
	TAXPARTITION 'stem-pleuro-crypto'  =  stem_turtles :  4- 12 14- 15 17- 19 21 23- 24, Pleurodira :  25- 27 29- 40, Cryptodira :  56- 73 75- 79 81- 99;
	TAXPARTITION Partition  =  Meiolaniidae :  15 17- 19, Chelidae :  29- 36, Pelomedusoides :  37- 40, Glyptopsidae :  41- 44, Baenidae :  45- 50, Plesiochelyidae :  51- 54, Xinjiangchelyidae :  56, 'Sinemydae-Macrobaenidae' :  57- 61, Chelonioidea_sl :  62- 66, Chelydridae_sl :  67- 70, Testudinidae :  72- 73 75- 76, Emydidae :  78- 79, Geoemydidae :  81, Kinosternidae_sl :  86- 89, Adocidae :  90- 92, Trionychidae :  94- 97, Carettochelyidae_sl :  98- 99;
	TAXPARTITION 'exclude-score'  =  score! :  1- 4 12 29 37 75 77;

	CHARPARTITION * UNTITLED  =  'Joyce (2007)' :  1- 10 12- 16 20- 26 30- 36 42- 45 48- 54 57- 60 62- 67 72- 73 75- 76 79- 84 88- 90 96 101 118- 123 127-130\3 132 134- 136 139- 143 146- 148 151- 155 157 159-162\3 163 165- 172 174- 175 177 179- 181 184- 187 196- 197 202- 204 206-209\3 210-213\3 217- 219 226 230- 233 236- 241, 'Bona and de la Fuente (2005)' :  11 56 194, 'Meylan and Gaffney (1989)' :  17 145, Sterli_et_al._2013 :  18 28- 29 37 39- 40 46 68- 71 74-77\3 78 85- 87 91- 93 95-98\3 99- 100 110 114- 117 124- 125 129 131 133 137 149- 150 160 173-176\3 178 182 189- 193 195 200 211- 212 215- 216 220-223\3 224- 225 228- 229 242, 'Kear and Lee (2006)' :  19 38 97 156 243, 'Gaffney (1996)' :  27 61 103- 104 106- 108 111- 113 188 201 214, 'Gaffney (1992)' :  41 105 109, 'Gaffney (1983)' :  47, 'Meylan (1987)' :  55 94 221 234- 235 244, 'Hirayama et al. (2001)' :  102 227, 'Cadena and Gaffney (2005)' :  126 205 207- 208, Zhou_and_Rabi_2015 :  128, 'Hirayama et al. (2000)' :  138 158 199, New :  144, 'Hutchison (1991)' :  161, 'Iverson (1991)' :  164 183, 'Gaffney et al. (2007)' :  198, 'Gaffney (1990)' :  222, 'Bickham and Carr (1983)' :  245;
	CHARPARTITION phylogeny  =  'Joyce (2007)' :  1- 10 12- 16 20- 26 30- 36 42- 45 48- 54 57- 60 62- 67 72- 73 75- 76 79- 84 88- 90 96 101 118- 123 127- 128 130 132 134- 136 139- 143 146- 148 151- 155 157 159-162\3 163 165- 172 174- 175 177 179- 181 184- 187 196- 197 202- 204 206-209\3 210-213\3 217- 219 226 230- 233 236- 241, 'Bona and de la Fuente (2005)' :  11 56 194, 'Meylan and Gaffney (1989)' :  17 145, New :  18 28- 29 37 39- 40 46 68- 70 74 78 85- 86 91- 93 95 110 114- 115 124- 125 129 131 133 137 149- 150 160 173-176\3 178 182 189- 193 195 200 211- 212 215- 216 220-223\3 224- 225 228- 229 242, 'Kear and Lee (2006)' :  19 38 97 156 243, 'Gaffney (1996)' :  27 61 103- 104 106- 108 111- 113 188 201 214, 'Gaffney (1992)' :  41 105 109, 'Gaffney (1983)' :  47, 'Meylan (1987)' :  55 94 221 234- 235 244, 'Hirayama et al. (2001)' :  102 227, 'Hirayama et al. (2000)' :  138 158 199, 'Hutchison (1991)' :  161, 'Iverson (1991)' :  164 183, 'Gaffney et al. (2007)' :  198, 'Gaffney (1990)' :  222, 'Bickham and Carr (1983)' :  245;
	CHARPARTITION 'cranium-postcranium'  =  skull :  1- 70 72- 76 78- 86 88- 115 118- 119, mandibule :  120, postcranium :  121- 125 127- 143 145- 204 206-209\3 210- 245;

END;

BEGIN ASSUMPTIONS;
	TYPESET * UNTITLED   =  unord:  1- 6 8- 18 20- 26 28- 39 41 43- 49 51 53- 58 60- 66 68- 80 83- 89 91- 98 100- 120 123- 127 129- 131 133- 134 136- 139 141- 160 163- 178 180- 201 203- 218 221- 226 228- 237 240- 245, ord:  7 19 27 40 42 50 52 59 67 81- 82 90 99 121- 122 128 132-135\3 140 161- 162 179 202 219- 220 227 238- 239;

	EXSET * UNTITLED  =  232;

END;

BEGIN MESQUITECHARMODELS;
	ProbModelSet * UNTITLED   =  'Mk1 (est.)':  1- 158 160- 162 164- 168 170- 174 176- 179 181- 188 191 195-198\3 199- 201 203- 211 213 219- 220 227 236- 237 239 241- 242 244- 245;
END;

Begin MESQUITE;
		MESQUITESCRIPTVERSION 2;
		TITLE AUTO;
		tell ProjectCoordinator;
		timeSaved 1569511092741;
		getEmployee #mesquite.minimal.ManageTaxa.ManageTaxa;
		tell It;
			setID 0 5376187594245270751;
			tell It;
				setDefaultOrder  0 2 3 84 4 5 6 7 8 9 10 86 128 12 13 101 202 14 201 30 15 110 83 17 18 20 19 103 93 21 22 23 24 91 25 26 88 27 28 29 31 32 33 34 35 36 37 38 39 40 41 42 43 44 133 46 47 48 49 50 51 52 53 54 55 56 208 58 57 59 60 61 62 127 186 63 206 64 65 131 66 205 67 68 69 124 71 72 73 75 153 76 70 79 203 190 80 81 82;
				attachments ;
			endTell;
		endTell;
		getEmployee #mesquite.charMatrices.ManageCharacters.ManageCharacters;
		tell It;
			setID 0 1104077935316279450;
			tell It;
				setDefaultOrder  0 1 2 3 4 5 6 7 8 9 379 10 11 12 13 14 203 208 357 15 16 17 18 19 20 21 275 200 309 22 23 24 25 26 27 28 297 360 169 272 285 29 30 31 32 361 223 33 34 35 36 37 38 39 196 380 40 41 42 50 270 44 45 46 47 48 49 191 218 224 235 51 52 198 53 54 236 205 55 56 57 58 59 60 182 323 237 61 62 63 391 393 207 322 202 66 363 383 384 410 67 283 225 226 284 227 228 229 432 281 231 232 233 433 280 238 239 70 71 68 72 73 74 354 394 240 75 76 302 77 289 78 385 80 81 82 178 162 83 84 85 86 87 244 166 88 89 90 349 376 91 92 93 94 95 372 96 190 97 301 348 98 99 353 100 101 102 103 104 105 106 107 176 108 109 177 110 437 111 112 113 165 435 114 115 116 117 152 386 387 388 157 160 174 395 118 125 390 153 308 154 126 127 128 241 129 242 243 131 132 155 156 130 278 279 282 133 134 135 220 219 221 396 222 287 140 212 195 213 141 142 143 144 161 217 146 147 148 149 150 151 186 370 325 286;
				attachments ;
			endTell;
			mqVersion 351;
			checksumv 0 3 1723800604 null  getNumChars 245 numChars 245 getNumTaxa 99 numTaxa 99   short true   bits 2305843009213694079   states 127   sumSquaresStatesOnly 61702.0 sumSquares -5.995191823955603E19 longCompressibleToShort false usingShortMatrix true   NumFiles 1 NumMatrices 1;
			mqVersion;
		endTell;
		getWindow;
		tell It;
			suppress;
			setResourcesState false true 8;
			setPopoutState 400;
			setExplanationSize 0;
			setAnnotationSize 0;
			setFontIncAnnot 0;
			setFontIncExp 0;
			setSize 1680 969;
			setLocation 34 23;
			setFont SanSerif;
			setFontSize 10;
			getToolPalette;
			tell It;
			endTell;
			desuppress;
		endTell;
		getEmployee  #mesquite.minimal.ManageTaxa.ManageTaxa;
		tell It;
			showTaxa #5376187594245270751 #mesquite.lists.TaxonList.TaxonList;
			tell It;
				setTaxa #5376187594245270751;
				getWindow;
				tell It;
					useTargetValue off;
					setTargetValue ;
					newAssistant  #mesquite.lists.TaxonListCurrPartition.TaxonListCurrPartition;
					newAssistant  #mesquite.lists.DefaultTaxaOrder.DefaultTaxaOrder;
					getTable;
					tell It;
						columnWidth 1 161;
					endTell;
					setExplanationSize 30;
					setAnnotationSize 20;
					setFontIncAnnot 0;
					setFontIncExp 0;
					setSize 1680 897;
					setLocation 34 23;
					setFont SanSerif;
					setFontSize 10;
					getToolPalette;
					tell It;
						setTool mesquite.lists.TaxonList.TaxonListWindow.ibeam;
					endTell;
				endTell;
				showWindow;
				getEmployee #mesquite.lists.ColorTaxon.ColorTaxon;
				tell It;
					setColor Black;
					removeColor off;
				endTell;
				getEmployee #mesquite.lists.TaxonListAnnotPanel.TaxonListAnnotPanel;
				tell It;
					togglePanel off;
				endTell;
			endTell;
		endTell;
		getEmployee  #mesquite.charMatrices.BasicDataWindowCoord.BasicDataWindowCoord;
		tell It;
			showDataWindow #1104077935316279450 #mesquite.charMatrices.BasicDataWindowMaker.BasicDataWindowMaker;
			tell It;
				getWindow;
				tell It;
					getTable;
					tell It;
						rowNamesWidth 148;
					endTell;
					setExplanationSize 30;
					setAnnotationSize 20;
					setFontIncAnnot 0;
					setFontIncExp 0;
					setSize 1680 897;
					setLocation 34 23;
					setFont SanSerif;
					setFontSize 10;
					getToolPalette;
					tell It;
						setTool mesquite.charMatrices.BasicDataWindowMaker.BasicDataWindow.ibeam;
					endTell;
					setActive;
					setTool mesquite.charMatrices.BasicDataWindowMaker.BasicDataWindow.ibeam;
					colorCells  #mesquite.charMatrices.ColorByState.ColorByState;
				tell It;
					setStateLimit 9;
					toggleUniformMaximum on;
				endTell;
					colorRowNames  #mesquite.charMatrices.TaxonGroupColor.TaxonGroupColor;
					colorColumnNames  #mesquite.charMatrices.ColorByFootnote.ColorByFootnote;
					colorText  #mesquite.charMatrices.NoColor.NoColor;
					setBackground White;
					toggleShowNames off;
					toggleShowTaxonNames on;
					toggleTight off;
					toggleThinRows off;
					toggleShowChanges on;
					toggleSeparateLines off;
					toggleShowStates on;
					toggleAutoWCharNames on;
					toggleAutoTaxonNames off;
					toggleShowDefaultCharNames off;
					toggleConstrainCW on;
					setColumnWidth 16;
					toggleBirdsEye off;
					toggleShowPaleGrid off;
					toggleShowPaleCellColors off;
					toggleShowPaleExcluded off;
					togglePaleInapplicable off;
					toggleShowBoldCellText off;
					toggleAllowAutosize on;
					toggleColorsPanel off;
					toggleDiagonal on;
					setDiagonalHeight 80;
					toggleLinkedScrolling on;
					toggleScrollLinkedTables off;
				endTell;
				showWindow;
				getEmployee #mesquite.charMatrices.AlterData.AlterData;
				tell It;
					toggleBySubmenus off;
				endTell;
				getEmployee #mesquite.charMatrices.ColorCells.ColorCells;
				tell It;
					setColor Orange;
					removeColor off;
				endTell;
				getEmployee #mesquite.categ.StateNamesEditor.StateNamesEditor;
				tell It;
					makeWindow;
					tell It;
						getTable;
						tell It;
							rowNamesWidth 255;
						endTell;
						setExplanationSize 30;
						setAnnotationSize 20;
						setFontIncAnnot 0;
						setFontIncExp 0;
						setSize 1680 897;
						setLocation 34 23;
						setFont SanSerif;
						setFontSize 10;
						getToolPalette;
						tell It;
							setTool mesquite.categ.StateNamesEditor.StateNamesWindow.ibeam;
						endTell;
						rowsAreCharacters on;
						toggleConstrainChar on;
						toggleConstrainCharNum 3;
						togglePanel off;
						toggleSummaryPanel off;
					endTell;
					showWindow;
				endTell;
				getEmployee #mesquite.categ.StateNamesStrip.StateNamesStrip;
				tell It;
					showStrip off;
				endTell;
				getEmployee #mesquite.charMatrices.AnnotPanel.AnnotPanel;
				tell It;
					togglePanel off;
				endTell;
				getEmployee #mesquite.charMatrices.CharReferenceStrip.CharReferenceStrip;
				tell It;
					showStrip off;
				endTell;
				getEmployee #mesquite.charMatrices.QuickKeySelector.QuickKeySelector;
				tell It;
					autotabOff;
				endTell;
				getEmployee #mesquite.charMatrices.SelSummaryStrip.SelSummaryStrip;
				tell It;
					showStrip off;
				endTell;
				getEmployee #mesquite.categ.SmallStateNamesEditor.SmallStateNamesEditor;
				tell It;
					panelOpen true;
				endTell;
			endTell;
		endTell;
		getEmployee  #mesquite.charMatrices.ManageCharacters.ManageCharacters;
		tell It;
			showCharacters #1104077935316279450 #mesquite.lists.CharacterList.CharacterList;
			tell It;
				setData 0;
				getWindow;
				tell It;
					useTargetValue off;
					setTargetValue ;
					newAssistant  #mesquite.lists.DefaultCharOrder.DefaultCharOrder;
					newAssistant  #mesquite.lists.CharListInclusion.CharListInclusion;
					newAssistant  #mesquite.lists.CharListPartition.CharListPartition;
					newAssistant  #mesquite.charMatrices.SortsInCharList.SortsInCharList;
					newAssistant  #mesquite.parsimony.CharListParsModels.CharListParsModels;
					getTable;
					tell It;
						columnWidth 1 70;
						columnWidth 2 145;
					endTell;
					setExplanationSize 30;
					setAnnotationSize 20;
					setFontIncAnnot 0;
					setFontIncExp 0;
					setSize 1680 897;
					setLocation 34 23;
					setFont SanSerif;
					setFontSize 10;
					getToolPalette;
					tell It;
						setTool mesquite.lists.CharacterList.CharacterListWindow.arrow;
					endTell;
				endTell;
				showWindow;
				getEmployee #mesquite.lists.CharListAnnotPanel.CharListAnnotPanel;
				tell It;
					togglePanel off;
				endTell;
			endTell;
		endTell;
		endTell;
end;
